# Supplementary material for: Large‐scale quantification of stomatal patterning in barley leaves overexpressing epidermal patterning factor 1 reveals differential stomatal density between the adaxial and abaxial surfaces and spatial heterogeneity that impact stomatal function
Source: New Phytol. 2025 Aug 29;248(4):1769–83. doi: 10.1111/nph.70514 (PMC12529052; doi:10.1111/nph.70514)
Supplement: Supplementary file 1 — Dataset S1 Raw gas exchange data and image matrix data. [file NPH-248-1769-s001.xlsx]

## Sheet: 0625-1oe5-5-ab-base-
OPEN 6.3.2	Unnamed: 1	Unnamed: 2	Unnamed: 3	Unnamed: 4	Unnamed: 5	Unnamed: 6	Unnamed: 7	Unnamed: 8	Unnamed: 9	Unnamed: 10	Unnamed: 11	Unnamed: 12	Unnamed: 13	Unnamed: 14	Unnamed: 15	Unnamed: 16	Unnamed: 17	Unnamed: 18	Unnamed: 19	Unnamed: 20	Unnamed: 21	Unnamed: 22	Unnamed: 23	Unnamed: 24	Unnamed: 25	Unnamed: 26	Unnamed: 27	Unnamed: 28	Unnamed: 29	Unnamed: 30	Unnamed: 31	Unnamed: 32	Unnamed: 33	Unnamed: 34	Unnamed: 35	Unnamed: 36	Unnamed: 37	Unnamed: 38	Unnamed: 39	Unnamed: 40	Unnamed: 41	Unnamed: 42	Unnamed: 43	Unnamed: 44	Unnamed: 45	Unnamed: 46	Unnamed: 47	Unnamed: 48	Unnamed: 49
Tue Jun 25 2024 14:35:56
Unit=	PSC-2974
LightSource=	Sun+Sky	1	0.19
A/D AvgTime=	4
Log AvgTime=	20
Config=	/User/Configs/UserPrefs/FactoryDefault_6.3.xml
Remark=
Obs	HHMMSS	FTime	EBal?	Photo	Cond	Ci	Trmmol	VpdL	CTleaf	Area	BLC_1	StmRat	BLCond	Tair	Tleaf	TBlk	CO2R	CO2S	H2OR	H2OS	RH_R	RH_S	Flow	PARi	PARo	Press	CsMch	HsMch	CsMchSD	HsMchSD	CrMchSD	HrMchSD	StableF	BLCslope	BLCoffst	f_parin	f_parout	alphaK	Status	fda	Trans	Tair_K	Twall_K	R(W/m2)	Tl-Ta	SVTleaf	h2o_i	h20diff	CTair
in	in	in	in	out	out	out	out	out	out	in	out	in	out	in	in	in	in	in	in	in	in	in	in	in	in	in	in	in	in	in	in	in	in	in	in	in	in	in	in	out	out	out	out	out	out	out	out	out	out
Remark=	"14:35:56 Launched AutoProg /User/Configs/AutoProgs/AutoLog2"
Remark=	"14:36:09 CO2 Mixer: CO2R -> 400 uml"
Remark=	"14:36:09 Coolers: Off"
Remark=	"14:36:09 Flow: Fixed -> 400 umol/s"
1	14:36:19	59	0	0.0963413	0.00177053	301.895	0.0333634	1.84689	28.3324	6	1.42	1	2.84	28.7574	28.3324	28.8434	399.749	399.585	19.9927	20.0418	50.8674	50.9913	399.677	2.41771	2.61743	100.895	1.71186	-1.47207	0.0257892	0.00148496	0.018572	0.000624888	1	-0.219565	2.73739	1	0	0.19	111115	0.666128	3.33634e-05	301.482	301.907	0.459364	0.0454523	3.86901	38.3468	18.305	28.5449
2	14:36:30	69.5	0	0.0693621	0.00164961	321.43	0.0310818	1.84663	28.331	6	1.42	1	2.84	28.7573	28.331	28.8437	399.736	399.614	19.9955	20.0412	50.8728	50.9896	399.681	2.42184	2.65937	100.895	1.71186	-1.47207	0.0257892	0.00148496	0.018572	0.000624888	1	-0.219565	2.73739	1	0	0.19	111115	0.666134	3.10818e-05	301.481	301.907	0.46015	0.0467791	3.86869	38.3437	18.3025	28.5441
3	14:36:40	80	0	0.0172778	0.00151763	369.774	0.0285953	1.84656	28.3306	6	1.42	1	2.84	28.757	28.3306	28.844	399.644	399.601	19.9989	20.041	50.8819	50.9895	399.684	2.42448	2.7144	100.895	1.71186	-1.47207	0.0257892	0.00148496	0.018572	0.000624888	1	-0.219565	2.73739	1	0	0.19	111115	0.66614	2.85953e-05	301.481	301.907	0.460652	0.0480493	3.86859	38.3428	18.3018	28.5438
4	14:36:50	90	0	0.0557318	0.00158956	332.384	0.0299454	1.84628	28.3293	6	1.42	1	2.84	28.7571	28.3293	28.8442	399.647	399.545	19.9968	20.0408	50.878	50.9894	399.689	2.41371	2.70912	100.895	1.71186	-1.47207	0.0257892	0.00148496	0.018572	0.000624888	1	-0.219565	2.73739	1	0	0.19	111115	0.666148	2.99454e-05	301.479	301.907	0.458605	0.0475288	3.8683	38.3399	18.2991	28.5432
5	14:37:01	100.5	0	0.132699	0.00166463	261.987	0.0313736	1.84716	28.3336	6	1.42	1	2.84	28.7572	28.3336	28.8443	399.796	399.578	19.9956	20.0417	50.8737	50.9911	399.698	2.40973	2.66623	100.895	1.71186	-1.47207	0.0257892	0.00148496	0.018572	0.000624888	1	-0.219565	2.73739	1	0	0.19	111115	0.666164	3.13736e-05	301.484	301.907	0.45785	0.046254	3.86927	38.3495	18.3077	28.5454
6	14:37:11	111	0	0.0995553	0.001664	293.421	0.0313841	1.84845	28.3395	6	1.42	1	2.84	28.7571	28.3395	28.8444	399.826	399.658	19.9959	20.042	50.8746	50.9922	399.699	2.42702	2.68366	100.895	1.71186	-1.47207	0.0257892	0.00148496	0.018572	0.000624888	1	-0.219565	2.73739	1	0	0.19	111115	0.666165	3.13841e-05	301.489	301.907	0.461134	0.0454846	3.87059	38.3626	18.3205	28.5483
7	14:37:21	121	0	0.0153464	0.00169712	373.515	0.0320004	1.848	28.3368	6	1.42	1	2.84	28.757	28.3368	28.8438	399.702	399.659	19.9935	20.0406	50.8696	50.9892	399.688	2.40561	2.67639	100.895	1.71186	-1.47207	0.0257892	0.00148496	0.018572	0.000624888	1	-0.219565	2.73739	1	0	0.19	111115	0.666147	3.20004e-05	301.487	301.907	0.457066	0.0454691	3.86999	38.3567	18.3161	28.5469
8	14:37:32	131.5	0	0.0992635	0.00162763	291.545	0.030684	1.84758	28.3347	6	1.42	1	2.84	28.7569	28.3347	28.8437	399.768	399.6	19.9949	20.04	50.872	50.9873	399.684	2.38366	2.69152	100.895	1.71186	-1.47207	0.0257892	0.00148496	0.018572	0.000624888	1	-0.219565	2.73739	1	0	0.19	111115	0.66614	3.0684e-05	301.485	301.907	0.452896	0.0463563	3.86951	38.352	18.312	28.5458
9	14:37:42	142	0	0.217265	0.00157014	169.59	0.029593	1.8471	28.333	6	1.42	1	2.84	28.757	28.333	28.8442	400.023	399.679	19.9977	20.0413	50.8788	50.9899	399.693	2.39982	2.66165	100.894	1.71186	-1.47207	0.0257892	0.00148496	0.018572	0.000624888	0.666667	-0.219565	2.73739	1	0	0.19	111115	0.666155	2.9593e-05	301.483	301.907	0.455966	0.0471635	3.86914	38.3485	18.3073	28.545
10	14:37:52	152	0	0.155897	0.00158253	232.601	0.0298172	1.84652	28.3308	6	1.42	1	2.84	28.7564	28.3308	28.8438	400.082	399.83	19.9981	20.042	50.8821	50.9936	399.691	2.41557	2.645	100.894	1.71186	-1.47207	0.0257892	0.00148496	0.018572	0.000624888	1	-0.219565	2.73739	1	0	0.19	111115	0.666151	2.98172e-05	301.481	301.906	0.458958	0.0473096	3.86864	38.3436	18.3016	28.5436
11	14:38:03	162.5	0	0.108998	0.0016275	282.391	0.0306669	1.8467	28.3316	6	1.42	1	2.84	28.7562	28.3316	28.8434	400.071	399.889	19.9967	20.0419	50.8795	50.9942	399.68	2.4211	2.71533	100.894	1.71186	-1.47207	0.0257892	0.00148496	0.018572	0.000624888	1	-0.219565	2.73739	1	0	0.19	111115	0.666134	3.06669e-05	301.482	301.906	0.460009	0.0467565	3.86882	38.3452	18.3033	28.5439
12	14:38:13	173	0	0.117945	0.00170237	278.775	0.0320844	1.84715	28.3342	6	1.42	1	2.84	28.7567	28.3342	28.8435	400.119	399.923	19.9959	20.0431	50.8762	50.9962	399.684	2.42791	2.69655	100.895	1.71186	-1.47207	0.0257892	0.00148496	0.018572	0.000624888	1	-0.219565	2.73739	1	0	0.19	111115	0.66614	3.20844e-05	301.484	301.907	0.461303	0.0457856	3.8694	38.3507	18.3076	28.5454
13	14:38:23	183	0	0.0250146	0.00159017	363.254	0.0299646	1.84678	28.3326	6	1.42	1	2.84	28.7574	28.3326	28.8441	400.001	399.946	19.999	20.043	50.8818	50.9942	399.685	2.42298	2.67084	100.896	1.71186	-1.47207	0.0257892	0.00148496	0.018572	0.000624888	1	-0.219565	2.73739	1	0	0.19	111115	0.666141	2.99646e-05	301.483	301.907	0.460367	0.0471515	3.86904	38.3468	18.3037	28.545
14	14:38:34	193.5	0	-0.0778008	0.00157104	466.085	0.0295946	1.84619	28.3296	6	1.42	1	2.84	28.7575	28.3296	28.8445	399.769	399.868	19.9986	20.0422	50.8809	50.9916	399.68	2.42022	2.68913	100.896	1.71186	-1.47207	0.0257892	0.00148496	0.018572	0.000624888	0.666667	-0.219565	2.73739	1	0	0.19	111115	0.666133	2.95946e-05	301.48	301.908	0.459843	0.0477385	3.86838	38.3401	18.2979	28.5436
15	14:38:44	204	0	0.0440544	0.00163085	345.231	0.03072	1.84614	28.3291	6	1.42	1	2.84	28.756	28.3291	28.8438	399.789	399.704	19.9964	20.0416	50.8799	50.9944	399.696	2.42804	2.70315	100.896	1.71186	-1.47207	0.0257892	0.00148496	0.018572	0.000624888	1	-0.219565	2.73739	1	0	0.19	111115	0.66616	3.072e-05	301.479	301.906	0.461329	0.047067	3.86825	38.3391	18.2975	28.5426
16	14:38:54	214	0	0.11574	0.0016172	274.939	0.0304637	1.84618	28.3292	6	1.42	1	2.84	28.755	28.3292	28.8432	399.868	399.676	19.9968	20.0416	50.8834	50.9975	399.702	2.42039	2.65618	100.896	1.71186	-1.47207	0.0257892	0.00148496	0.018572	0.000624888	1	-0.219565	2.73739	1	0	0.19	111115	0.666169	3.04637e-05	301.479	301.905	0.459874	0.0470208	3.86829	38.3395	18.2979	28.5421
17	14:39:05	224.5	0	0.056264	0.00158005	331.703	0.029769	1.84647	28.3308	6	1.42	1	2.84	28.7541	28.3308	28.8423	399.837	399.735	19.9984	20.0421	50.8896	51.0016	399.688	2.4302	2.64589	100.896	1.71186	-1.47207	0.0257892	0.00148496	0.018572	0.000624888	1	-0.219565	2.73739	1	0	0.19	111115	0.666147	2.9769e-05	301.481	301.904	0.461737	0.0470564	3.86864	38.3429	18.3007	28.5424
18	14:39:15	235	0	0.0334983	0.00159814	354.812	0.0301164	1.84687	28.3328	6	1.42	1	2.84	28.753	28.3328	28.8413	399.815	399.746	19.9985	20.0428	50.8935	51.0062	399.687	2.43046	2.72749	100.896	1.71186	-1.47207	0.0257892	0.00148496	0.018572	0.000624888	1	-0.219565	2.73739	1	0	0.19	111115	0.666145	3.01164e-05	301.483	301.903	0.461788	0.0464603	3.8691	38.3475	18.3047	28.5429
19	14:39:25	245	0	0.0284104	0.00159348	359.718	0.0300325	1.84711	28.3342	6	1.42	1	2.84	28.7527	28.3342	28.8409	399.775	399.714	19.9991	20.0433	50.8966	51.0082	399.692	2.41941	2.70747	100.896	1.71186	-1.47207	0.0257892	0.00148496	0.018572	0.000624888	1	-0.219565	2.73739	1	0	0.19	111115	0.666153	3.00325e-05	301.484	301.903	0.459688	0.046261	3.8694	38.3504	18.3071	28.5435
20	14:39:36	255.5	0	0.094103	0.00167321	299.117	0.0315348	1.84716	28.3355	6	1.42	1	2.84	28.7531	28.3355	28.8407	399.85	399.689	19.9991	20.0455	50.8957	51.0136	399.685	2.42454	2.67127	100.897	1.71186	-1.47207	0.0257892	0.00148496	0.018572	0.000624888	1	-0.219565	2.73739	1	0	0.19	111115	0.666142	3.15348e-05	301.485	301.903	0.460663	0.0454062	3.86969	38.3529	18.3074	28.5443
21	14:39:46	266	0	0.148121	0.00177501	256.252	0.0334509	1.84709	28.3362	6	1.42	1	2.84	28.754	28.3362	28.841	399.978	399.736	19.9984	20.0476	50.8915	51.0169	399.681	2.42864	2.70908	100.898	1.71186	-1.47207	0.0257892	0.00148496	0.018572	0.000624888	1	-0.219565	2.73739	1	0	0.19	111115	0.666136	3.34509e-05	301.486	301.904	0.461441	0.0444844	3.86985	38.3542	18.3066	28.5451
22	14:39:56	276	0	0.1214	0.00173927	277.873	0.0327576	1.84595	28.3307	6	1.42	1	2.84	28.7545	28.3307	28.8415	400.029	399.827	19.9989	20.0471	50.8912	51.0134	399.686	2.42083	2.68789	100.896	1.71186	-1.47207	0.0257892	0.00148496	0.018572	0.000624888	1	-0.219565	2.73739	1	0	0.19	111115	0.666143	3.27576e-05	301.481	301.904	0.459958	0.0456	3.86863	38.3426	18.2955	28.5426
23	14:40:07	286.5	0	0.00658412	0.00177391	382.148	0.0334077	1.84582	28.33	6	1.42	1	2.84	28.7543	28.33	28.8412	399.909	399.879	19.9978	20.047	50.888	51.0135	399.692	2.41445	2.68012	100.895	1.71186	-1.47207	0.0257892	0.00148496	0.018572	0.000624888	1	-0.219565	2.73739	1	0	0.19	111115	0.666154	3.34077e-05	301.48	301.904	0.458746	0.0453298	3.86846	38.3414	18.2944	28.5421
24	14:40:17	297	0	-0.035931	0.00172603	420.725	0.0325162	1.84633	28.3324	6	1.42	1	2.84	28.7541	28.3324	28.841	399.738	399.773	19.9997	20.0475	50.8924	51.0143	399.698	2.42948	2.70744	100.894	1.71186	-1.47207	0.0257892	0.00148496	0.018572	0.000624888	1	-0.219565	2.73739	1	0	0.19	111115	0.666164	3.25162e-05	301.482	301.904	0.461602	0.0454666	3.869	38.3473	18.2998	28.5433
25	14:40:27	307	0	0.0821835	0.00165896	309.683	0.0312501	1.84614	28.3321	6	1.42	1	2.84	28.7545	28.3321	28.8415	399.823	399.681	20.0027	20.0487	50.8986	51.016	399.69	2.43729	2.68451	100.894	1.71186	-1.47207	0.0257892	0.00148496	0.018572	0.000624888	1	-0.219565	2.73739	1	0	0.19	111115	0.66615	3.12501e-05	301.482	301.904	0.463084	0.0462052	3.86893	38.3465	18.2979	28.5433
26	14:40:38	317.5	0	0.246698	0.00172782	162.705	0.0325319	1.84534	28.3287	6	1.42	1	2.84	28.7552	28.3287	28.8421	400.138	399.748	20.001	20.0488	50.8937	51.0153	399.684	2.41634	2.67754	100.895	1.71186	-1.47207	0.0257892	0.00148496	0.018572	0.000624888	0.666667	-0.219565	2.73739	1	0	0.19	111115	0.66614	3.25319e-05	301.479	301.905	0.459104	0.0460721	3.86816	38.3386	18.2898	28.5419
27	14:40:48	328	0	0.280333	0.00172321	131.544	0.0324523	1.84574	28.3304	6	1.42	1	2.84	28.7557	28.3304	28.8423	400.421	399.981	20.0011	20.0488	50.8923	51.0134	399.694	2.41015	2.75019	100.895	1.71186	-1.47207	0.0257892	0.00148496	0.018572	0.000624888	0.666667	-0.219565	2.73739	1	0	0.19	111115	0.666156	3.24523e-05	301.48	301.906	0.457928	0.0459356	3.86856	38.3425	18.2937	28.5431
28	14:40:58	338	0	0.0915218	0.00178689	307.484	0.0336807	1.84737	28.3378	6	1.42	1	2.84	28.7563	28.3378	28.8427	400.311	400.154	19.9994	20.0489	50.8869	51.0125	399.684	2.42086	2.75721	100.896	1.71186	-1.47207	0.0257892	0.00148496	0.018572	0.000624888	1	-0.219565	2.73739	1	0	0.19	111115	0.66614	3.36807e-05	301.488	301.906	0.459964	0.0444314	3.87022	38.3587	18.3098	28.547
29	14:41:09	348.5	0	-0.0429328	0.00179193	425.985	0.0337833	1.8478	28.3387	6	1.42	1	2.84	28.7566	28.3387	28.8426	400.052	400.096	19.9969	20.0466	50.8796	51.0063	399.688	2.42727	2.70786	100.896	1.71186	-1.47207	0.0257892	0.00148496	0.018572	0.000624888	1	-0.219565	2.73739	1	0	0.19	111115	0.666146	3.37833e-05	301.489	301.907	0.461182	0.0443168	3.87042	38.3606	18.314	28.5477
30	14:41:19	359	0	0.0182184	0.00182068	372.295	0.0343032	1.84664	28.3331	6	1.42	1	2.84	28.7566	28.3331	28.8425	400.008	399.96	19.9954	20.0458	50.8753	51.0034	399.703	2.43974	2.71284	100.895	1.71186	-1.47207	0.0257892	0.00148496	0.018572	0.000624888	1	-0.219565	2.73739	1	0	0.19	111115	0.666172	3.43032e-05	301.483	301.907	0.46355	0.0448426	3.86916	38.3484	18.3026	28.5449
31	14:41:29	369	0	0.0335193	0.00179467	358.544	0.0338193	1.84693	28.3344	6	1.42	1	2.84	28.7572	28.3344	28.8428	399.954	399.883	19.9962	20.0459	50.8744	51.0014	399.699	2.4568	2.74382	100.894	1.71186	-1.47207	0.0257892	0.00148496	0.018572	0.000624888	1	-0.219565	2.73739	1	0	0.19	111115	0.666166	3.38193e-05	301.484	301.907	0.466792	0.0450306	3.86945	38.3515	18.3056	28.5458
32	14:41:39	379.5	0	0.0229091	0.00174795	367.241	0.0329507	1.84757	28.3371	6	1.42	1	2.84	28.7573	28.3371	28.8426	399.85	399.796	19.9971	20.0456	50.8768	51.0004	399.67	2.42723	2.74038	100.895	1.71186	-1.47207	0.0257892	0.00148496	0.018572	0.000624888	1	-0.219565	2.73739	1	0	0.19	111115	0.666117	3.29507e-05	301.487	301.907	0.461173	0.0450491	3.87006	38.3574	18.3118	28.5472
33	14:41:50	390	0	0.121234	0.00181645	282.599	0.03424	1.84753	28.3364	6	1.42	1	2.84	28.7567	28.3364	28.843	399.943	399.74	19.9939	20.0442	50.8716	50.9994	399.677	2.42166	2.69448	100.896	1.71186	-1.47207	0.0257892	0.00148496	0.018572	0.000624888	1	-0.219565	2.73739	1	0	0.19	111115	0.666128	3.424e-05	301.486	301.907	0.460116	0.0443982	3.8699	38.3555	18.3113	28.5465
34	14:42:00	400	0	0.142346	0.00178437	262.09	0.0336222	1.84681	28.3324	6	1.42	1	2.84	28.7557	28.3324	28.8427	400.013	399.779	19.9927	20.0422	50.8715	50.9977	399.701	2.43512	2.65965	100.896	1.71186	-1.47207	0.0257892	0.00148496	0.018572	0.000624888	1	-0.219565	2.73739	1	0	0.19	111115	0.666168	3.36222e-05	301.482	301.906	0.462673	0.0451437	3.86899	38.3461	18.304	28.544
35	14:42:10	410.5	0	0.0854178	0.00167297	307.429	0.0315346	1.84742	28.3349	6	1.42	1	2.84	28.7545	28.3349	28.8417	399.98	399.833	19.9953	20.0417	50.8813	51	399.684	2.40404	2.66709	100.897	1.71186	-1.47207	0.0257892	0.00148496	0.018572	0.000624888	1	-0.219565	2.73739	1	0	0.19	111115	0.66614	3.15346e-05	301.485	301.905	0.456767	0.0456151	3.86957	38.3516	18.3099	28.5447
36	14:42:21	421	0	0.0696606	0.00161322	319.887	0.0304168	1.84782	28.3375	6	1.42	1	2.84	28.754	28.3375	28.8405	399.995	399.872	19.9993	20.0441	50.8918	51.0057	399.681	2.38877	2.73184	100.894	1.71186	-1.47207	0.0257892	0.00148496	0.018572	0.000624888	1	-0.219565	2.73739	1	0	0.19	111115	0.666135	3.04168e-05	301.488	301.904	0.453866	0.0457244	3.87015	38.3586	18.3145	28.5457
37	14:42:31	431	0	0.0342307	0.00172723	356.726	0.032548	1.84682	28.3343	6	1.42	1	2.84	28.754	28.3343	28.8401	399.934	399.863	19.9995	20.0474	50.8921	51.013	399.691	2.40209	2.73927	100.892	1.71186	-1.47207	0.0257892	0.00148496	0.018572	0.000624888	1	-0.219565	2.73739	1	0	0.19	111115	0.666152	3.2548e-05	301.484	301.904	0.456398	0.0451148	3.86943	38.3523	18.3049	28.5441
38	14:42:41	441.5	0	0.0827231	0.0017622	313.886	0.0332022	1.84662	28.3338	6	1.42	1	2.84	28.7542	28.3338	28.8405	399.942	399.798	19.9988	20.0476	50.8903	51.0145	399.7	2.41503	2.71272	100.894	1.71186	-1.47207	0.0257892	0.00148496	0.018572	0.000624888	1	-0.219565	2.73739	1	0	0.19	111115	0.666166	3.32022e-05	301.484	301.904	0.458856	0.0449267	3.86931	38.3501	18.3025	28.544
39	14:42:52	452	0	0.0905993	0.00175002	306.286	0.0329736	1.84669	28.3336	6	1.42	1	2.84	28.7541	28.3336	28.8405	399.967	399.812	19.9976	20.0461	50.8885	51.0118	399.696	2.43061	2.7183	100.896	1.71186	-1.47207	0.0257892	0.00148496	0.018572	0.000624888	1	-0.219565	2.73739	1	0	0.19	111115	0.66616	3.29736e-05	301.484	301.904	0.461816	0.0450854	3.86927	38.349	18.303	28.5439
40	14:43:02	462	0	0.00275601	0.00169566	385.348	0.0319543	1.84693	28.3345	6	1.42	1	2.84	28.754	28.3345	28.8398	399.815	399.792	19.999	20.046	50.8918	51.0118	399.677	2.42552	2.70542	100.895	1.71186	-1.47207	0.0257892	0.00148496	0.018572	0.000624888	1	-0.219565	2.73739	1	0	0.19	111115	0.666129	3.19543e-05	301.485	301.904	0.460849	0.0454362	3.86948	38.3514	18.3054	28.5442
41	14:43:12	472.5	0	-0.00659652	0.00167748	394.016	0.0316098	1.8468	28.3343	6	1.42	1	2.84	28.754	28.3343	28.8395	399.702	399.693	20.0003	20.0468	50.8949	51.0134	399.681	2.43576	2.71495	100.895	1.71186	-1.47207	0.0257892	0.00148496	0.018572	0.000624888	1	-0.219565	2.73739	1	0	0.19	111115	0.666136	3.16098e-05	301.484	301.904	0.462794	0.0456751	3.86942	38.3511	18.3042	28.5442
42	14:43:23	483	0	0.05897	0.00175894	334.874	0.0331331	1.84621	28.3321	6	1.42	1	2.84	28.7537	28.3321	28.8396	399.727	399.618	19.999	20.0478	50.8933	51.017	399.695	2.43658	2.71032	100.895	1.71186	-1.47207	0.0257892	0.00148496	0.018572	0.000624888	1	-0.219565	2.73739	1	0	0.19	111115	0.666159	3.31331e-05	301.482	301.904	0.462949	0.0451612	3.86893	38.3461	18.2983	28.5429
43	14:43:33	493	0	0.107432	0.00177744	292.417	0.0334943	1.84691	28.3354	6	1.42	1	2.84	28.7537	28.3354	28.8399	399.795	399.614	19.999	20.0483	50.8925	51.018	399.689	2.42146	2.71161	100.894	1.71186	-1.47207	0.0257892	0.00148496	0.018572	0.000624888	1	-0.219565	2.73739	1	0	0.19	111115	0.666149	3.34943e-05	301.485	301.904	0.460076	0.0445073	3.86967	38.3537	18.3054	28.5445
44	14:43:43	503.5	0	0.122843	0.00174643	276.867	0.0329223	1.84757	28.3383	6	1.42	1	2.84	28.754	28.3383	28.8402	399.882	399.678	19.9998	20.0483	50.8934	51.017	399.687	2.42991	2.70313	100.894	1.71186	-1.47207	0.0257892	0.00148496	0.018572	0.000624888	1	-0.219565	2.73739	1	0	0.19	111115	0.666144	3.29223e-05	301.488	301.904	0.461683	0.0444541	3.87033	38.3602	18.3119	28.5461
45	14:43:54	514	0	0.150674	0.00174428	251.684	0.0328629	1.84652	28.3339	6	1.42	1	2.84	28.7542	28.3339	28.8403	400.038	399.792	20.0004	20.0487	50.895	51.0177	399.688	2.4295	2.68656	100.895	1.71186	-1.47207	0.0257892	0.00148496	0.018572	0.000624888	0.666667	-0.219565	2.73739	1	0	0.19	111115	0.666147	3.28629e-05	301.484	301.904	0.461604	0.0451116	3.86933	38.3502	18.3014	28.5441
46	14:44:04	524	0	0.128252	0.00182713	277.302	0.0344218	1.84648	28.3339	6	1.42	1	2.84	28.7548	28.3339	28.8407	400.097	399.884	19.9985	20.0492	50.8888	51.0172	399.679	2.41381	2.70873	100.895	1.71186	-1.47207	0.0257892	0.00148496	0.018572	0.000624888	1	-0.219565	2.73739	1	0	0.19	111115	0.666131	3.44218e-05	301.484	301.905	0.458625	0.0443694	3.86934	38.3501	18.3009	28.5443
47	14:44:14	534.5	0	0.129807	0.00172754	269.517	0.0325609	1.84729	28.3369	6	1.42	1	2.84	28.7554	28.3369	28.841	400.116	399.902	19.9998	20.0477	50.8897	51.0125	399.674	2.4158	2.74304	100.896	1.71186	-1.47207	0.0257892	0.00148496	0.018572	0.000624888	1	-0.219565	2.73739	1	0	0.19	111115	0.666124	3.25609e-05	301.487	301.905	0.459002	0.0449833	3.87002	38.3566	18.3089	28.5462
48	14:44:24	544.5	0	0.0455758	0.0016311	343.942	0.0307593	1.84819	28.3403	6	1.42	1	2.84	28.7553	28.3403	28.8415	399.985	399.898	20.001	20.0462	50.8932	51.0089	399.682	2.4066	2.71367	100.896	1.71186	-1.47207	0.0257892	0.00148496	0.018572	0.000624888	1	-0.219565	2.73739	1	0	0.19	111115	0.666137	3.07593e-05	301.49	301.905	0.457254	0.0454018	3.87078	38.364	18.3177	28.5478
49	14:44:35	555	0	-0.0151942	0.0016249	402.673	0.0306301	1.84745	28.3369	6	1.42	1	2.84	28.7549	28.3369	28.8417	399.808	399.812	20.001	20.046	50.8945	51.0089	399.706	2.36471	2.68902	100.896	1.71186	-1.47207	0.0257892	0.00148496	0.018572	0.000624888	1	-0.219565	2.73739	1	0	0.19	111115	0.666177	3.06301e-05	301.487	301.905	0.449296	0.0457807	3.87001	38.3566	18.3105	28.5459
50	14:44:45	565.5	0	0.104384	0.00171431	291.832	0.0322831	1.84565	28.3291	6	1.42	1	2.84	28.7548	28.3291	28.8414	399.906	399.73	19.9991	20.0466	50.8907	51.0102	399.719	2.38598	2.68602	100.895	1.71186	-1.47207	0.0257892	0.00148496	0.018572	0.000624888	1	-0.219565	2.73739	1	0	0.19	111115	0.666198	3.22831e-05	301.479	301.905	0.453336	0.0460308	3.86825	38.3394	18.2928	28.542
51	14:44:56	576	0	0.178338	0.00187164	237.632	0.0352232	1.84458	28.3248	6	1.42	1	2.84	28.7545	28.3248	28.8408	400.064	399.775	19.9959	20.0477	50.8822	51.0139	399.696	2.41116	2.69603	100.895	1.71186	-1.47207	0.0257892	0.00148496	0.018572	0.000624888	1	-0.219565	2.73739	1	0	0.19	111115	0.66616	3.52232e-05	301.475	301.905	0.45812	0.0451537	3.86728	38.3299	18.2822	28.5397
52	14:45:06	586.5	0	0.105619	0.00181142	296.06	0.0340865	1.84435	28.3239	6	1.42	1	2.84	28.7536	28.3239	28.8402	400.065	399.886	19.998	20.0481	50.889	51.0174	399.685	2.39702	2.70163	100.894	1.71186	-1.47207	0.0257892	0.00148496	0.018572	0.000624888	1	-0.219565	2.73739	1	0	0.19	111115	0.666142	3.40865e-05	301.474	301.904	0.455433	0.0456919	3.86708	38.3281	18.28	28.5388
53	14:45:16	596.5	0	0.0381143	0.00175533	353.807	0.0330464	1.84513	28.328	6	1.42	1	2.84	28.7532	28.328	28.8401	400.002	399.925	20.0011	20.0497	50.8981	51.0219	399.682	2.39989	2.69066	100.893	1.71186	-1.47207	0.0257892	0.00148496	0.018572	0.000624888	1	-0.219565	2.73739	1	0	0.19	111115	0.666136	3.30464e-05	301.478	301.903	0.45598	0.0456035	3.86801	38.3377	18.288	28.5406
54	14:45:27	607	0	0.0325332	0.00191331	361.161	0.0360266	1.84554	28.3305	6	1.42	1	2.84	28.7533	28.3305	28.8399	399.923	399.853	19.9982	20.0512	50.8917	51.0256	399.675	2.41445	2.68565	100.893	1.71186	-1.47207	0.0257892	0.00148496	0.018572	0.000624888	1	-0.219565	2.73739	1	0	0.19	111115	0.666124	3.60266e-05	301.48	301.903	0.458746	0.0438374	3.86856	38.3432	18.292	28.5419
55	14:45:37	617.5	0	0.0963431	0.00198889	311.531	0.0374565	1.84593	28.3317	6	1.42	1	2.84	28.7534	28.3317	28.8399	399.973	399.806	19.9948	20.0499	50.8825	51.0228	399.673	2.44285	2.67862	100.894	1.71186	-1.47207	0.0257892	0.00148496	0.018572	0.000624888	1	-0.219565	2.73739	1	0	0.19	111115	0.666122	3.74565e-05	301.482	301.903	0.464142	0.0430363	3.86884	38.3457	18.2958	28.5426
56	14:45:47	627.5	0	0.100713	0.00188296	303.606	0.035476	1.84661	28.3342	6	1.42	1	2.84	28.7536	28.3342	28.8397	400.015	399.842	19.9964	20.0486	50.8853	51.0192	399.68	2.46357	2.71675	100.894	1.71186	-1.47207	0.0257892	0.00148496	0.018572	0.000624888	1	-0.219565	2.73739	1	0	0.19	111115	0.666133	3.5476e-05	301.484	301.904	0.468078	0.0437552	3.8694	38.3511	18.3025	28.5439
57	14:45:58	638	0	0.0875112	0.00189677	315.201	0.0357568	1.84769	28.3388	6	1.42	1	2.84	28.7546	28.3388	28.84	400.005	399.852	19.9955	20.0481	50.8815	51.0152	399.688	2.43373	2.73387	100.895	1.71186	-1.47207	0.0257892	0.00148496	0.018572	0.000624888	1	-0.219565	2.73739	1	0	0.19	111115	0.666147	3.57568e-05	301.489	301.905	0.462408	0.0430638	3.87044	38.3612	18.313	28.5467
58	14:46:08	648.5	0	0.107836	0.00185123	296.12	0.0348981	1.84762	28.3379	6	1.42	1	2.84	28.7551	28.3379	28.8407	400.059	399.876	19.996	20.0473	50.8797	51.0103	399.685	2.4196	2.72699	100.893	1.71186	-1.47207	0.0257892	0.00148496	0.018572	0.000624888	1	-0.219565	2.73739	1	0	0.19	111115	0.666142	3.48981e-05	301.488	301.905	0.459724	0.0436573	3.87024	38.36	18.3127	28.5465
59	14:46:18	658.5	0	0.127296	0.00184392	279.159	0.0347338	1.84621	28.3312	6	1.42	1	2.84	28.7552	28.3312	28.8411	400.129	399.917	19.9952	20.0463	50.8775	51.0076	399.689	2.42711	3.32886	100.892	1.71186	-1.47207	0.0257892	0.00148496	0.018572	0.000624888	1	-0.219565	2.73739	1	0	0.19	111115	0.666149	3.47338e-05	301.481	301.905	0.461151	0.0446628	3.86872	38.3452	18.2989	28.5432
60	14:46:29	669	0	0.160875	0.00185663	251.384	0.0349927	1.84727	28.3362	6	1.42	1	2.84	28.756	28.3362	28.8416	400.189	399.926	19.9951	20.0465	50.8755	51.0065	399.684	2.42934	8.94649	100.894	1.71186	-1.47207	0.0257892	0.00148496	0.018572	0.000624888	1	-0.219565	2.73739	1	0	0.19	111115	0.66614	3.49927e-05	301.486	301.906	0.461574	0.0439819	3.86985	38.3556	18.309	28.5461
61	14:46:39	679.5	0	0.170202	0.00198459	252.717	0.0374078	1.84749	28.3396	6	1.42	1	2.84	28.7575	28.3396	28.8425	400.143	399.865	19.9972	20.0522	50.8763	51.015	399.692	2.43018	13.5803	100.893	1.71186	-1.47207	0.0257892	0.00148496	0.018572	0.000624888	1	-0.219565	2.73739	1	0	0.19	111115	0.666153	3.74078e-05	301.49	301.907	0.461734	0.0425121	3.87063	38.3636	18.3114	28.5486
62	14:46:49	689.5	0	0.199341	0.00239926	256.742	0.045196	1.84659	28.339	6	1.42	1	2.84	28.7587	28.339	28.8437	399.999	399.672	19.9936	20.0601	50.8639	51.0307	399.697	2.43085	13.5595	100.892	1.71186	-1.47207	0.0257892	0.00148496	0.018572	0.000624888	0.666667	-0.219565	2.73739	1	0	0.19	111115	0.666161	4.5196e-05	301.489	301.909	0.461861	0.0388711	3.8705	38.3627	18.3027	28.5489
63	14:47:00	700	0	0.34447	0.00260412	178.916	0.0490647	1.84707	28.3429	6	1.42	1	2.84	28.7591	28.3429	28.8447	400	399.453	19.992	20.0641	50.8573	51.0403	399.681	2.4077	13.5339	100.892	1.71186	-1.47207	0.0257892	0.00148496	0.018572	0.000624888	1	-0.219565	2.73739	1	0	0.19	111115	0.666135	4.90647e-05	301.493	301.909	0.457463	0.0364205	3.87137	38.3716	18.3074	28.551
64	14:47:10	710.5	0	0.464821	0.00269123	115.051	0.0506835	1.84632	28.341	6	1.42	1	2.84	28.7593	28.341	28.8452	400.108	399.38	19.9925	20.0671	50.8583	51.0472	399.695	2.39963	13.5514	100.892	1.71186	-1.47207	0.0257892	0.00148496	0.018572	0.000624888	1	-0.219565	2.73739	1	0	0.19	111115	0.666159	5.06835e-05	301.491	301.909	0.455929	0.0358935	3.87093	38.367	18.2999	28.5502
65	14:47:20	720.5	0	0.457697	0.00284822	134.005	0.0536279	1.84601	28.3409	6	1.42	1	2.84	28.7599	28.3409	28.8457	400.1	399.381	19.991	20.0699	50.8537	51.0536	399.703	2.41398	13.5872	100.893	1.71186	-1.47207	0.0257892	0.00148496	0.018572	0.000624888	1	-0.219565	2.73739	1	0	0.19	111115	0.666171	5.36279e-05	301.491	301.91	0.458656	0.0345291	3.87092	38.3667	18.2968	28.5504
66	14:47:31	731	0	0.420584	0.00299072	165.636	0.0563082	1.84602	28.3414	6	1.42	1	2.84	28.7603	28.3414	28.8461	400.03	399.364	19.988	20.0709	50.8447	51.0549	399.703	2.42236	13.6157	100.893	1.71186	-1.47207	0.0257892	0.00148496	0.018572	0.000624888	1	-0.219565	2.73739	1	0	0.19	111115	0.666172	5.63082e-05	301.491	301.91	0.460248	0.0332097	3.87103	38.3676	18.2968	28.5509
67	14:47:41	741.5	0	0.427502	0.00309212	169.296	0.0582022	1.84559	28.3405	6	1.42	1	2.84	28.7603	28.3405	28.8461	399.957	399.281	19.9875	20.0731	50.8429	51.06	399.69	2.4216	13.5887	100.893	1.71186	-1.47207	0.0257892	0.00148496	0.018572	0.000624888	1	-0.219565	2.73739	1	0	0.19	111115	0.666151	5.82022e-05	301.49	301.91	0.460105	0.0323791	3.87081	38.3657	18.2926	28.5504
68	14:47:51	751.5	0	0.488442	0.00319712	146.288	0.060176	1.84555	28.3411	6	1.42	1	2.84	28.76	28.3411	28.8462	399.956	399.186	19.9867	20.0752	50.8409	51.0655	399.692	2.43196	13.5582	100.891	1.71186	-1.47207	0.0257892	0.00148496	0.018572	0.000624888	1	-0.219565	2.73739	1	0	0.19	111115	0.666154	6.0176e-05	301.491	301.91	0.462072	0.0312971	3.87097	38.3678	18.2925	28.5506
69	14:48:02	762	0	0.567795	0.0031554	103.428	0.0593883	1.84544	28.3407	6	1.42	1	2.84	28.7595	28.3407	28.8462	400.076	399.188	19.9882	20.0756	50.8453	51.0681	399.705	2.40932	13.5355	100.891	1.71186	-1.47207	0.0257892	0.00148496	0.018572	0.000624888	1	-0.219565	2.73739	1	0	0.19	111115	0.666175	5.93883e-05	301.491	301.91	0.45777	0.0316295	3.87087	38.3671	18.2915	28.5501
70	14:48:12	772.5	0	0.554187	0.00315207	110.006	0.0593258	1.84544	28.3416	6	1.42	1	2.84	28.7593	28.3416	28.8459	400.123	399.255	19.9902	20.0775	50.8516	51.0733	399.685	2.39095	13.5018	100.891	1.71186	-1.47207	0.0257892	0.00148496	0.018572	0.000624888	1	-0.219565	2.73739	1	0	0.19	111115	0.666142	5.93258e-05	301.492	301.909	0.45428	0.0314707	3.87108	38.369	18.2915	28.5505
71	14:48:22	782.5	0	0.500466	0.00333437	150.597	0.0627401	1.84507	28.3415	6	1.42	1	2.84	28.7595	28.3415	28.8457	400.062	399.273	19.9886	20.0809	50.8477	51.0812	399.678	2.40982	13.5025	100.891	1.71186	-1.47207	0.0257892	0.00148496	0.018572	0.000624888	1	-0.219565	2.73739	1	0	0.19	111115	0.66613	6.27401e-05	301.492	301.91	0.457867	0.0298469	3.87105	38.3686	18.2877	28.5505
72	14:48:33	793	0	0.473959	0.00335224	164.295	0.0630517	1.84437	28.3397	6	1.42	1	2.84	28.7602	28.3397	28.846	399.978	399.229	19.9909	20.0837	50.8504	51.0868	399.679	2.42258	13.509	100.891	1.71186	-1.47207	0.0257892	0.00148496	0.018572	0.000624888	1	-0.219565	2.73739	1	0	0.19	111115	0.666132	6.30517e-05	301.49	301.91	0.460291	0.0300629	3.87064	38.3644	18.2807	28.55
73	14:48:43	803.5	0	0.586088	0.00341999	116.965	0.0643106	1.84397	28.3394	6	1.42	1	2.84	28.7609	28.3394	28.847	400.133	399.215	19.9922	20.0868	50.8523	51.0926	399.685	2.44695	13.5568	100.892	1.71186	-1.47207	0.0257892	0.00148496	0.018572	0.000624888	1	-0.219565	2.73739	1	0	0.19	111115	0.666142	6.43106e-05	301.489	301.911	0.46492	0.0296133	3.87057	38.3635	18.2767	28.5501
74	14:48:53	813.5	0	0.655418	0.00351271	93.0603	0.0660404	1.84365	28.3389	6	1.42	1	2.84	28.7613	28.3389	28.8476	400.349	399.326	19.9918	20.0889	50.8507	51.097	399.693	2.43107	13.588	100.892	1.71186	-1.47207	0.0257892	0.00148496	0.018572	0.000624888	1	-0.219565	2.73739	1	0	0.19	111115	0.666156	6.60404e-05	301.489	301.911	0.461903	0.0288443	3.87046	38.3625	18.2736	28.5501
75	14:49:04	824	0	0.563259	0.00353497	136.189	0.0664522	1.84346	28.3382	6	1.42	1	2.84	28.762	28.3382	28.8478	400.353	399.467	19.9918	20.0895	50.8476	51.0967	399.697	2.41567	13.5585	100.891	1.71186	-1.47207	0.0257892	0.00148496	0.018572	0.000624888	1	-0.219565	2.73739	1	0	0.19	111115	0.666162	6.64522e-05	301.488	301.912	0.458977	0.0287797	3.87031	38.3613	18.2718	28.5501
76	14:49:14	834.5	0	0.3747	0.00353167	220.199	0.0663889	1.84342	28.3385	6	1.42	1	2.84	28.762	28.3385	28.8481	400.066	399.464	19.9929	20.0906	50.8506	51.099	399.691	2.40478	13.5383	100.891	1.71186	-1.47207	0.0257892	0.00148496	0.018572	0.000624888	1	-0.219565	2.73739	1	0	0.19	111115	0.666151	6.63889e-05	301.489	301.912	0.456908	0.0287499	3.87038	38.362	18.2714	28.5503
77	14:49:24	844.5	0	0.340804	0.00352402	234.825	0.0662476	1.84349	28.3397	6	1.42	1	2.84	28.7621	28.3397	28.8482	399.821	399.27	19.9949	20.0923	50.8556	51.1032	399.675	2.40947	13.5404	100.891	1.71186	-1.47207	0.0257892	0.00148496	0.018572	0.000624888	0.666667	-0.219565	2.73739	1	0	0.19	111115	0.666125	6.62476e-05	301.49	301.912	0.457799	0.0286972	3.87064	38.3644	18.272	28.5509
78	14:49:35	855	0	0.485478	0.00357729	173.085	0.0672769	1.84429	28.3441	6	1.42	1	2.84	28.7629	28.3441	28.8486	399.844	399.074	19.9952	20.0942	50.8542	51.106	399.681	2.43979	13.5529	100.892	1.71186	-1.47207	0.0257892	0.00148496	0.018572	0.000624888	1	-0.219565	2.73739	1	0	0.19	111115	0.666134	6.72769e-05	301.494	301.913	0.463561	0.0277598	3.87162	38.3741	18.2799	28.5535
79	14:49:45	865.5	0	0.544287	0.0036493	151.851	0.0686317	1.84434	28.3454	6	1.42	1	2.84	28.7638	28.3454	28.8492	399.906	399.048	19.9956	20.0966	50.8533	51.1092	399.686	2.42261	13.5542	100.892	1.71186	-1.47207	0.0257892	0.00148496	0.018572	0.000624888	1	-0.219565	2.73739	1	0	0.19	111115	0.666143	6.86317e-05	301.495	301.914	0.460296	0.0269881	3.87193	38.377	18.2804	28.5546
80	14:49:55	875.5	0	0.547384	0.00374994	156.891	0.0705021	1.84383	28.3443	6	1.42	1	2.84	28.7651	28.3443	28.8505	399.945	399.081	19.9955	20.0992	50.8492	51.1124	399.689	2.42159	13.5653	100.892	1.71186	-1.47207	0.0257892	0.00148496	0.018572	0.000624888	1	-0.219565	2.73739	1	0	0.19	111115	0.666148	7.05021e-05	301.494	301.915	0.460102	0.0263705	3.87168	38.3744	18.2753	28.5547
81	14:50:06	886	0	0.522721	0.00381126	170.83	0.0716454	1.84364	28.3436	6	1.42	1	2.84	28.7666	28.3436	28.8517	399.934	399.106	19.9939	20.0993	50.8411	51.1088	399.694	2.43628	13.566	100.893	1.71186	-1.47207	0.0257892	0.00148496	0.018572	0.000624888	1	-0.219565	2.73739	1	0	0.19	111115	0.666157	7.16454e-05	301.494	301.917	0.462893	0.0261368	3.87152	38.3726	18.2733	28.5551
82	14:50:16	896.5	0	0.506219	0.00374495	173.949	0.0704095	1.84387	28.3443	6	1.42	1	2.84	28.767	28.3443	28.8521	399.902	399.1	19.9951	20.0987	50.8419	51.1056	399.693	2.43493	13.5504	100.893	1.71186	-1.47207	0.0257892	0.00148496	0.018572	0.000624888	1	-0.219565	2.73739	1	0	0.19	111115	0.666155	7.04095e-05	301.494	301.917	0.462636	0.0267103	3.87167	38.3742	18.2756	28.5556
83	14:50:26	906.5	0	0.627385	0.00365247	116.214	0.068693	1.8444	28.3471	6	1.42	1	2.84	28.767	28.3471	28.8529	400.094	399.111	19.9986	20.0997	50.8509	51.108	399.687	2.41819	13.5336	100.893	1.71186	-1.47207	0.0257892	0.00148496	0.018572	0.000624888	1	-0.219565	2.73739	1	0	0.19	111115	0.666145	6.8693e-05	301.497	301.917	0.459456	0.027158	3.87231	38.3805	18.2808	28.5571
84	14:50:37	917	0	0.704825	0.00371755	88.2498	0.0699068	1.84418	28.3463	6	1.42	1	2.84	28.7674	28.3463	28.8533	400.383	399.283	19.9972	20.1	50.8474	51.1082	399.695	2.41929	13.5693	100.893	1.71186	-1.47207	0.0257892	0.00148496	0.018572	0.000624888	0.666667	-0.219565	2.73739	1	0	0.19	111115	0.666159	6.99068e-05	301.496	301.917	0.459665	0.02671	3.87213	38.3786	18.2786	28.5569
85	14:50:47	927.5	0	0.459312	0.00373868	193.673	0.0702886	1.84378	28.3444	6	1.42	1	2.84	28.7674	28.3444	28.8534	400.122	399.391	19.9963	20.0997	50.8441	51.107	399.698	2.42405	13.5651	100.893	1.71186	-1.47207	0.0257892	0.00148496	0.018572	0.000624888	0.666667	-0.219565	2.73739	1	0	0.19	111115	0.666164	7.02886e-05	301.494	301.917	0.46057	0.0267932	3.8717	38.3744	18.2747	28.5559
86	14:50:57	937.5	0	0.334	0.00375206	246.911	0.0705531	1.84413	28.3465	6	1.42	1	2.84	28.7673	28.3465	28.8533	399.775	399.231	19.9973	20.1011	50.847	51.1106	399.691	2.41228	13.4812	100.893	1.71186	-1.47207	0.0257892	0.00148496	0.018572	0.000624888	0.666667	-0.219565	2.73739	1	0	0.19	111115	0.666151	7.05531e-05	301.497	301.917	0.458334	0.0263229	3.87218	38.3792	18.2781	28.5569
87	14:51:08	948	0	0.442635	0.00382976	204.784	0.0720081	1.84406	28.3471	6	1.42	1	2.84	28.7676	28.3471	28.8531	399.723	399.015	19.9968	20.1027	50.8459	51.1148	399.683	2.42579	13.5113	100.895	1.71186	-1.47207	0.0257892	0.00148496	0.018572	0.000624888	1	-0.219565	2.73739	1	0	0.19	111115	0.666139	7.20081e-05	301.497	301.918	0.4609	0.0255908	3.87231	38.3798	18.2771	28.5573
88	14:51:18	958.5	0	0.50265	0.00390719	184.083	0.073467	1.84417	28.3483	6	1.42	1	2.84	28.7678	28.3483	28.8534	399.74	398.942	19.9962	20.1043	50.8437	51.1183	399.677	2.43252	13.5626	100.894	1.71186	-1.47207	0.0257892	0.00148496	0.018572	0.000624888	1	-0.219565	2.73739	1	0	0.19	111115	0.666128	7.3467e-05	301.498	301.918	0.46218	0.0247511	3.87257	38.3825	18.2783	28.558
89	14:51:28	968.5	0	0.505992	0.00400689	187.797	0.0753865	1.8453	28.3541	6	1.42	1	2.84	28.7683	28.3541	28.8539	399.736	398.932	19.9954	20.1063	50.8399	51.122	399.693	2.42433	13.5176	100.893	1.71186	-1.47207	0.0257892	0.00148496	0.018572	0.000624888	1	-0.219565	2.73739	1	0	0.19	111115	0.666154	7.53865e-05	301.504	301.918	0.460624	0.023061	3.87389	38.396	18.2896	28.5612
90	14:51:39	979	0	0.571834	0.00404056	163.725	0.0760031	1.84492	28.3524	6	1.42	1	2.84	28.7697	28.3524	28.855	399.819	398.915	19.9944	20.1062	50.8336	51.1173	399.69	2.42554	13.5154	100.893	1.71186	-1.47207	0.0257892	0.00148496	0.018572	0.000624888	1	-0.219565	2.73739	1	0	0.19	111115	0.666149	7.60031e-05	301.502	301.92	0.460852	0.0231825	3.87349	38.392	18.2859	28.561
91	14:51:49	989.5	0	0.673339	0.00405953	125.408	0.076358	1.84486	28.3517	6	1.42	1	2.84	28.7713	28.3517	28.8563	400.076	399.02	19.9933	20.1056	50.825	51.1104	399.695	2.4334	13.5282	100.892	1.71186	-1.47207	0.0257892	0.00148496	0.018572	0.000624888	0.666667	-0.219565	2.73739	1	0	0.19	111115	0.666158	7.6358e-05	301.502	301.921	0.462346	0.023326	3.87335	38.3911	18.2855	28.5615
92	14:51:59	999.5	0	0.625129	0.00405338	143.944	0.0762929	1.84604	28.3568	6	1.42	1	2.84	28.7722	28.3568	28.857	400.176	399.192	19.9933	20.1055	50.8212	51.1067	399.693	2.42111	13.5045	100.89	1.71186	-1.47207	0.0257892	0.00148496	0.018572	0.000624888	1	-0.219565	2.73739	1	0	0.19	111115	0.666156	7.62929e-05	301.507	301.922	0.460011	0.0227795	3.87448	38.403	18.2975	28.5645
93	14:52:10	1010	0	0.514595	0.00398815	183.785	0.0750528	1.84569	28.3552	6	1.42	1	2.84	28.7729	28.3552	28.8577	400.089	399.271	19.9953	20.1057	50.824	51.1046	399.69	2.42665	13.5901	100.89	1.71186	-1.47207	0.0257892	0.00148496	0.018572	0.000624888	1	-0.219565	2.73739	1	0	0.19	111115	0.666151	7.50528e-05	301.505	301.923	0.461063	0.023707	3.87414	38.3998	18.2941	28.5641
94	14:52:20	1020.5	0	0.468161	0.00397935	201.694	0.074835	1.84442	28.3502	6	1.42	1	2.84	28.7733	28.3502	28.8585	399.955	399.208	19.9968	20.1069	50.8268	51.1067	399.697	2.43708	13.6263	100.89	1.71186	-1.47207	0.0257892	0.00148496	0.018572	0.000624888	1	-0.219565	2.73739	1	0	0.19	111115	0.666161	7.4835e-05	301.5	301.923	0.463045	0.0245589	3.87301	38.3883	18.2814	28.5618
95	14:52:30	1030.5	0	0.507472	0.0040351	188.78	0.0758907	1.84464	28.3517	6	1.42	1	2.84	28.7733	28.3517	28.8584	399.912	399.104	19.9961	20.1077	50.8256	51.1091	399.698	2.43493	13.519	100.891	1.71186	-1.47207	0.0257892	0.00148496	0.018572	0.000624888	1	-0.219565	2.73739	1	0	0.19	111115	0.666163	7.58907e-05	301.502	301.923	0.462636	0.0238313	3.87334	38.3912	18.2835	28.5625
96	14:52:41	1041	0	0.535614	0.00407366	179.708	0.0765848	1.84393	28.3484	6	1.42	1	2.84	28.7734	28.3484	28.8586	399.903	399.054	19.9947	20.1074	50.8223	51.1084	399.693	2.4353	13.4186	100.892	1.71186	-1.47207	0.0257892	0.00148496	0.018572	0.000624888	1	-0.219565	2.73739	1	0	0.19	111115	0.666155	7.65848e-05	301.498	301.923	0.462707	0.0239465	3.87259	38.3837	18.2764	28.5609
97	14:52:51	1051.5	0	0.535756	0.00407065	179.521	0.0765358	1.8441	28.3487	6	1.42	1	2.84	28.7734	28.3487	28.8586	399.926	399.076	19.994	20.1065	50.8199	51.1062	399.695	2.43842	13.4243	100.891	1.71186	-1.47207	0.0257892	0.00148496	0.018572	0.000624888	1	-0.219565	2.73739	1	0	0.19	111115	0.666158	7.65358e-05	301.499	301.923	0.463299	0.0239241	3.87267	38.3847	18.2782	28.561
98	14:53:01	1061.5	0	0.538732	0.00419681	184.669	0.0789485	1.84512	28.3532	6	1.42	1	2.84	28.7728	28.3532	28.8584	399.968	399.112	19.9904	20.1065	50.8132	51.1076	399.693	2.44018	13.4445	100.891	1.71186	-1.47207	0.0257892	0.00148496	0.018572	0.000624888	1	-0.219565	2.73739	1	0	0.19	111115	0.666155	7.89485e-05	301.503	301.923	0.463634	0.0220371	3.87369	38.3948	18.2883	28.563
99	14:53:12	1072	0	0.532596	0.0041335	183.926	0.0777618	1.84519	28.3525	6	1.42	1	2.84	28.772	28.3525	28.8583	399.973	399.127	19.9897	20.1041	50.8131	51.1043	399.693	2.43128	13.5062	100.891	1.71186	-1.47207	0.0257892	0.00148496	0.018572	0.000624888	1	-0.219565	2.73739	1	0	0.19	111115	0.666154	7.77618e-05	301.502	301.922	0.461943	0.0226069	3.87352	38.393	18.2889	28.5622
100	14:53:22	1082	0	0.551938	0.00397482	168.13	0.0747857	1.84531	28.3524	6	1.42	1	2.84	28.7721	28.3524	28.8579	399.992	399.119	19.9927	20.1027	50.82	51.1008	399.692	2.43503	13.5772	100.891	1.71186	-1.47207	0.0257892	0.00148496	0.018572	0.000624888	1	-0.219565	2.73739	1	0	0.19	111115	0.666153	7.47857e-05	301.502	301.922	0.462656	0.0241215	3.8735	38.3929	18.2902	28.5622
101	14:53:32	1092.5	0	0.512206	0.00407993	189.153	0.0767604	1.84529	28.3532	6	1.42	1	2.84	28.7721	28.3532	28.8573	399.949	399.134	19.992	20.1049	50.8189	51.1051	399.683	2.43767	13.5561	100.891	1.71186	-1.47207	0.0257892	0.00148496	0.018572	0.000624888	1	-0.219565	2.73739	1	0	0.19	111115	0.666139	7.67604e-05	301.503	301.922	0.463158	0.023032	3.87368	38.3949	18.29	28.5626
102	14:53:43	1103	0	0.553741	0.00407405	172.77	0.0766419	1.84509	28.3526	6	1.42	1	2.84	28.7718	28.3526	28.857	400.002	399.125	19.9929	20.1057	50.8211	51.1079	399.681	2.41899	13.5187	100.89	1.71186	-1.47207	0.0257892	0.00148496	0.018572	0.000624888	1	-0.219565	2.73739	1	0	0.19	111115	0.666134	7.66419e-05	301.503	301.922	0.459609	0.0230871	3.87355	38.3938	18.2881	28.5622
103	14:53:53	1113.5	0	0.625636	0.00410546	146.819	0.0772124	1.84464	28.3509	6	1.42	1	2.84	28.7718	28.3509	28.857	400.158	399.172	19.9925	20.1061	50.8209	51.1092	399.68	2.42045	13.5637	100.89	1.71186	-1.47207	0.0257892	0.00148496	0.018572	0.000624888	1	-0.219565	2.73739	1	0	0.19	111115	0.666134	7.72124e-05	301.501	301.922	0.459885	0.0230528	3.87315	38.3897	18.2836	28.5613
104	14:54:04	1124	0	0.564641	0.00411007	170.621	0.0773148	1.84502	28.3523	6	1.42	1	2.84	28.7714	28.3523	28.8566	400.182	399.289	19.9918	20.1056	50.82	51.1093	399.68	2.4312	13.5606	100.891	1.71186	-1.47207	0.0257892	0.00148496	0.018572	0.000624888	1	-0.219565	2.73739	1	0	0.19	111115	0.666134	7.73148e-05	301.502	301.921	0.461929	0.0227655	3.87348	38.3929	18.2873	28.5618
105	14:54:14	1134	0	0.541399	0.00404764	176.407	0.0761657	1.84559	28.3545	6	1.42	1	2.84	28.771	28.3545	28.8562	400.216	399.357	19.9926	20.1047	50.8229	51.1082	399.686	2.42904	13.5065	100.891	1.71186	-1.47207	0.0257892	0.00148496	0.018572	0.000624888	1	-0.219565	2.73739	1	0	0.19	111115	0.666143	7.61657e-05	301.504	301.921	0.461517	0.0229955	3.87397	38.3976	18.2929	28.5627
106	14:54:24	1144.5	0	0.413722	0.00405804	226.596	0.0763502	1.84533	28.3538	6	1.42	1	2.84	28.7707	28.3538	28.8558	400.018	399.351	19.9934	20.1057	50.8267	51.1118	399.688	2.41444	13.5551	100.891	1.71186	-1.47207	0.0257892	0.00148496	0.018572	0.000624888	0.666667	-0.219565	2.73739	1	0	0.19	111115	0.666146	7.63502e-05	301.504	301.921	0.458743	0.0229226	3.87382	38.3961	18.2903	28.5623
107	14:54:34	1155	0	0.352565	0.00409135	251.321	0.0769439	1.84456	28.3508	6	1.42	1	2.84	28.7701	28.3508	28.8556	399.742	399.167	19.9935	20.1067	50.8284	51.1161	399.68	2.39794	13.5853	100.891	1.71186	-1.47207	0.0257892	0.00148496	0.018572	0.000624888	0.666667	-0.219565	2.73739	1	0	0.19	111115	0.666133	7.69439e-05	301.501	301.92	0.455608	0.0229147	3.87315	38.3894	18.2827	28.5605
108	14:54:44	1165	0	0.569558	0.00416179	171.199	0.0782614	1.84443	28.3505	6	1.42	1	2.84	28.7697	28.3505	28.8554	399.931	399.029	19.9923	20.1075	50.8264	51.1189	399.687	2.40055	13.5327	100.89	1.71186	-1.47207	0.0257892	0.00148496	0.018572	0.000624888	1	-0.219565	2.73739	1	0	0.19	111115	0.666144	7.82614e-05	301.501	301.92	0.456104	0.0222434	3.87308	38.389	18.2815	28.5601
109	14:54:55	1175.5	0	0.658395	0.00413599	136.069	0.0777867	1.84465	28.3513	6	1.42	1	2.84	28.7694	28.3513	28.8549	400.183	399.149	19.9928	20.1072	50.8279	51.1187	399.7	2.42235	13.5427	100.89	1.71186	-1.47207	0.0257892	0.00148496	0.018572	0.000624888	0.666667	-0.219565	2.73739	1	0	0.19	111115	0.666166	7.77867e-05	301.501	301.919	0.460246	0.022385	3.87326	38.391	18.2838	28.5604
110	14:55:05	1186	0	0.475761	0.00404272	201.696	0.0760268	1.84446	28.3506	6	1.42	1	2.84	28.7694	28.3506	28.8544	400.031	399.272	19.9955	20.1074	50.8348	51.1194	399.705	2.43385	13.5453	100.89	1.71186	-1.47207	0.0257892	0.00148496	0.018572	0.000624888	1	-0.219565	2.73739	1	0	0.19	111115	0.666174	7.60268e-05	301.501	301.919	0.462431	0.0233793	3.87309	38.3892	18.2818	28.56
111	14:55:15	1196	0	0.4396	0.00407699	217.185	0.0767085	1.84535	28.3558	6	1.42	1	2.84	28.7696	28.3558	28.8545	399.912	399.206	19.9973	20.1101	50.8391	51.1254	399.695	2.41476	13.522	100.89	1.71186	-1.47207	0.0257892	0.00148496	0.018572	0.000624888	1	-0.219565	2.73739	1	0	0.19	111115	0.666158	7.67085e-05	301.506	301.92	0.458805	0.0223332	3.87426	38.4009	18.2908	28.5627
112	14:55:26	1206.5	0	0.508048	0.0041883	195.841	0.0788256	1.84595	28.3595	6	1.42	1	2.84	28.7702	28.3595	28.8546	399.948	399.138	19.9965	20.1125	50.8353	51.1299	399.699	2.40546	13.5279	100.89	1.71186	-1.47207	0.0257892	0.00148496	0.018572	0.000624888	1	-0.219565	2.73739	1	0	0.19	111115	0.666164	7.88256e-05	301.51	301.92	0.457038	0.0208395	3.8751	38.4092	18.2967	28.5649
113	14:55:36	1217	0	0.484585	0.00413402	202.278	0.0777649	1.84502	28.3558	6	1.42	1	2.84	28.7709	28.3558	28.8547	399.898	399.124	19.9987	20.113	50.8391	51.1304	399.698	2.41701	13.5688	100.892	1.71186	-1.47207	0.0257892	0.00148496	0.018572	0.000624888	1	-0.219565	2.73739	1	0	0.19	111115	0.666164	7.77649e-05	301.506	301.921	0.459231	0.0219818	3.87426	38.4002	18.2872	28.5633
114	14:55:46	1227	0	0.525529	0.00402132	181.009	0.0756074	1.84406	28.3518	6	1.42	1	2.84	28.7712	28.3518	28.855	399.93	399.096	20.0025	20.1137	50.8477	51.131	399.692	2.42607	13.6102	100.892	1.71186	-1.47207	0.0257892	0.00148496	0.018572	0.000624888	1	-0.219565	2.73739	1	0	0.19	111115	0.666154	7.56074e-05	301.502	301.921	0.460954	0.0236542	3.87337	38.3912	18.2775	28.5615
115	14:55:57	1237.5	0	0.567051	0.0040687	167.337	0.0764876	1.84381	28.3515	6	1.42	1	2.84	28.7708	28.3515	28.8553	400.027	399.13	20.0029	20.1155	50.8501	51.1362	399.704	2.43352	13.5918	100.891	1.71186	-1.47207	0.0257892	0.00148496	0.018572	0.000624888	1	-0.219565	2.73739	1	0	0.19	111115	0.666173	7.64876e-05	301.501	301.921	0.462369	0.0232233	3.87329	38.3907	18.2752	28.5611
116	14:56:07	1248	0	0.531648	0.00417649	186.454	0.0784956	1.84346	28.3508	6	1.42	1	2.84	28.77	28.3508	28.8549	400.045	399.2	20.002	20.1174	50.8506	51.1434	399.693	2.44821	13.5519	100.892	1.71186	-1.47207	0.0257892	0.00148496	0.018572	0.000624888	1	-0.219565	2.73739	1	0	0.19	111115	0.666155	7.84956e-05	301.501	301.92	0.46516	0.0222386	3.87314	38.3891	18.2717	28.5604
117	14:56:17	1258	0	0.550618	0.00430326	185.45	0.0808504	1.8429	28.3485	6	1.42	1	2.84	28.7699	28.3485	28.8547	400.116	399.241	19.9989	20.1178	50.8436	51.1453	399.687	2.44474	13.5717	100.891	1.71186	-1.47207	0.0257892	0.00148496	0.018572	0.000624888	1	-0.219565	2.73739	1	0	0.19	111115	0.666145	8.08504e-05	301.498	301.92	0.4645	0.0213496	3.87261	38.3841	18.2662	28.5592
118	14:56:28	1268.5	0	0.551529	0.00431696	185.818	0.0811307	1.84341	28.3503	6	1.42	1	2.84	28.7696	28.3503	28.8543	400.183	399.307	19.9978	20.1171	50.8405	51.1439	399.695	2.41743	13.5975	100.89	1.71186	-1.47207	0.0257892	0.00148496	0.018572	0.000624888	1	-0.219565	2.73739	1	0	0.19	111115	0.666158	8.11307e-05	301.5	301.92	0.459313	0.0208656	3.87303	38.3886	18.2715	28.5599
119	14:56:38	1279	0	0.483989	0.00436272	212.428	0.0820553	1.84487	28.3566	6	1.42	1	2.84	28.7695	28.3566	28.8541	400.155	399.379	19.996	20.1167	50.8363	51.1426	399.682	2.41513	13.549	100.89	1.71186	-1.47207	0.0257892	0.00148496	0.018572	0.000624888	1	-0.219565	2.73739	1	0	0.19	111115	0.666137	8.20553e-05	301.507	301.92	0.458876	0.0195529	3.87444	38.4027	18.286	28.563
120	14:56:48	1289	0	0.402165	0.00427495	239.007	0.0804357	1.84552	28.3587	6	1.42	1	2.84	28.77	28.3587	28.8542	399.994	399.342	19.9968	20.1151	50.8358	51.1375	399.683	2.40733	13.5157	100.89	1.71186	-1.47207	0.0257892	0.00148496	0.018572	0.000624888	0.666667	-0.219565	2.73739	1	0	0.19	111115	0.666138	8.04357e-05	301.509	301.92	0.457393	0.0201212	3.87493	38.4077	18.2925	28.5644
121	14:56:59	1299.5	0	0.431025	0.0042476	227.182	0.0799065	1.84517	28.3574	6	1.42	1	2.84	28.77	28.3574	28.8543	399.884	399.189	19.9981	20.1156	50.8394	51.1382	399.694	2.41147	13.5342	100.889	1.71186	-1.47207	0.0257892	0.00148496	0.018572	0.000624888	1	-0.219565	2.73739	1	0	0.19	111115	0.666157	7.99065e-05	301.507	301.92	0.458179	0.0205791	3.87462	38.4046	18.289	28.5637
122	14:57:09	1310	0	0.449097	0.00426211	220.925	0.080188	1.84537	28.3587	6	1.42	1	2.84	28.7698	28.3587	28.854	399.799	399.077	19.9986	20.1166	50.8415	51.141	399.695	2.41632	13.5825	100.889	1.71186	-1.47207	0.0257892	0.00148496	0.018572	0.000624888	1	-0.219565	2.73739	1	0	0.19	111115	0.666158	8.0188e-05	301.509	301.92	0.459101	0.0202408	3.87491	38.4076	18.291	28.5642
123	14:57:20	1320.5	0	0.488728	0.0042587	206.032	0.0801296	1.84549	28.3597	6	1.42	1	2.84	28.7701	28.3597	28.8538	399.784	399.002	19.9998	20.1177	50.8433	51.1429	399.694	2.40764	13.5926	100.889	1.71186	-1.47207	0.0257892	0.00148496	0.018572	0.000624888	1	-0.219565	2.73739	1	0	0.19	111115	0.666157	8.01296e-05	301.51	301.92	0.457452	0.0201556	3.87515	38.41	18.2923	28.5649
124	14:57:30	1331	0	0.572426	0.00437858	180.819	0.082365	1.84513	28.3584	6	1.42	1	2.84	28.7705	28.3584	28.8542	399.914	399.006	19.997	20.1182	50.836	51.1437	399.681	2.40028	13.5519	100.89	1.71186	-1.47207	0.0257892	0.00148496	0.018572	0.000624888	1	-0.219565	2.73739	1	0	0.19	111115	0.666135	8.2365e-05	301.508	301.921	0.456054	0.0192588	3.87485	38.4068	18.2886	28.5645
125	14:57:41	1341.5	0	0.560447	0.00433257	183.074	0.0815058	1.84526	28.3586	6	1.42	1	2.84	28.7707	28.3586	28.8548	399.979	399.088	19.9974	20.1173	50.8362	51.1411	399.684	2.39231	13.5659	100.89	1.71186	-1.47207	0.0257892	0.00148496	0.018572	0.000624888	1	-0.219565	2.73739	1	0	0.19	111115	0.666139	8.15058e-05	301.509	301.921	0.45454	0.0196644	3.8749	38.407	18.2897	28.5646
126	14:57:51	1351.5	0	0.553304	0.0043481	186.478	0.0817914	1.84511	28.3581	6	1.42	1	2.84	28.7711	28.3581	28.8551	400.052	399.173	19.9974	20.1177	50.8345	51.1409	399.691	2.40975	13.5723	100.89	1.71186	-1.47207	0.0257892	0.00148496	0.018572	0.000624888	1	-0.219565	2.73739	1	0	0.19	111115	0.666152	8.17914e-05	301.508	301.921	0.457852	0.0196845	3.87478	38.406	18.2883	28.5646
127	14:58:01	1362	0	0.539826	0.00432491	190.392	0.0813466	1.84485	28.3563	6	1.42	1	2.84	28.7707	28.3563	28.8547	400.104	399.245	19.9972	20.1169	50.8339	51.1383	399.685	2.42892	13.5795	100.887	1.71186	-1.47207	0.0257892	0.00148496	0.018572	0.000624888	1	-0.219565	2.73739	1	0	0.19	111115	0.666142	8.13466e-05	301.506	301.921	0.461494	0.0201357	3.87438	38.4032	18.2863	28.5635
128	14:58:12	1372.5	0	0.495662	0.00425941	203.758	0.0800941	1.84432	28.3535	6	1.42	1	2.84	28.7701	28.3535	28.8542	400.062	399.27	19.9984	20.1162	50.8382	51.1374	399.686	2.40491	13.5295	100.886	1.71186	-1.47207	0.0257892	0.00148496	0.018572	0.000624888	1	-0.219565	2.73739	1	0	0.19	111115	0.666143	8.00941e-05	301.504	301.92	0.456933	0.0209867	3.87376	38.3975	18.2813	28.5618
129	14:58:22	1382.5	0	0.491478	0.00428379	206.335	0.0805239	1.84372	28.3516	6	1.42	1	2.84	28.7694	28.3516	28.8537	400.044	399.258	19.9989	20.1173	50.8421	51.1432	399.695	2.40898	13.528	100.888	1.71186	-1.47207	0.0257892	0.00148496	0.018572	0.000624888	1	-0.219565	2.73739	1	0	0.19	111115	0.666158	8.05239e-05	301.502	301.919	0.457706	0.0209517	3.87331	38.3923	18.2749	28.5605
130	14:58:32	1393	0	0.524288	0.00436919	198.043	0.0821347	1.84393	28.3524	6	1.42	1	2.84	28.7683	28.3524	28.8532	400.122	399.286	19.9961	20.1169	50.8401	51.1466	399.69	2.43359	13.5778	100.889	1.71186	-1.47207	0.0257892	0.00148496	0.018572	0.000624888	1	-0.219565	2.73739	1	0	0.19	111115	0.66615	8.21347e-05	301.502	301.918	0.462383	0.0199386	3.87351	38.3937	18.2767	28.5604
131	14:58:43	1403.5	0	0.508999	0.00440465	205.092	0.0828256	1.8445	28.3548	6	1.42	1	2.84	28.768	28.3548	28.8528	400.151	399.338	19.9946	20.1165	50.8368	51.1463	399.671	2.43621	13.5658	100.89	1.71186	-1.47207	0.0257892	0.00148496	0.018572	0.000624888	1	-0.219565	2.73739	1	0	0.19	111115	0.666118	8.28256e-05	301.505	301.918	0.462879	0.0192476	3.87405	38.3988	18.2823	28.5614
132	14:58:53	1413.5	0	0.491194	0.00431806	207.957	0.081195	1.84439	28.3544	6	1.42	1	2.84	28.7678	28.3544	28.852	400.133	399.347	19.997	20.1164	50.8429	51.1473	399.673	2.42714	13.5812	100.89	1.71186	-1.47207	0.0257892	0.00148496	0.018572	0.000624888	1	-0.219565	2.73739	1	0	0.19	111115	0.666122	8.1195e-05	301.504	301.918	0.461156	0.0200698	3.87394	38.3976	18.2812	28.5611
133	14:59:03	1424	0	0.464891	0.00428372	216.185	0.0804754	1.84269	28.347	6	1.42	1	2.84	28.7664	28.347	28.8512	400.058	399.312	19.9985	20.1169	50.8513	51.1521	399.686	2.40251	13.5637	100.89	1.71186	-1.47207	0.0257892	0.00148496	0.018572	0.000624888	1	-0.219565	2.73739	1	0	0.19	111115	0.666143	8.04754e-05	301.497	301.916	0.456476	0.0211687	3.87229	38.3813	18.2644	28.5567
134	14:59:14	1434.5	0	0.463359	0.00436149	219.727	0.0819427	1.84288	28.3484	6	1.42	1	2.84	28.7654	28.3484	28.8505	399.992	399.248	19.9977	20.1183	50.8525	51.1587	399.689	2.41028	13.5477	100.89	1.71186	-1.47207	0.0257892	0.00148496	0.018572	0.000624888	1	-0.219565	2.73739	1	0	0.19	111115	0.666149	8.19427e-05	301.498	301.915	0.457953	0.0201276	3.87261	38.3845	18.2662	28.5569
135	14:59:24	1444.5	0	0.484372	0.00438352	212.938	0.0824004	1.84386	28.3529	6	1.42	1	2.84	28.7653	28.3529	28.8498	399.963	399.186	19.9972	20.1184	50.8516	51.16	399.695	2.4335	13.5692	100.89	1.71186	-1.47207	0.0257892	0.00148496	0.018572	0.000624888	1	-0.219565	2.73739	1	0	0.19	111115	0.666158	8.24004e-05	301.503	301.915	0.462366	0.0193432	3.87361	38.3944	18.276	28.5591
136	14:59:34	1455	0	0.453387	0.00441754	225.352	0.0830375	1.84384	28.353	6	1.42	1	2.84	28.7653	28.353	28.8495	399.919	399.189	19.9967	20.1188	50.8498	51.1607	399.685	2.41629	13.5297	100.89	1.71186	-1.47207	0.0257892	0.00148496	0.018572	0.000624888	1	-0.219565	2.73739	1	0	0.19	111115	0.666141	8.30375e-05	301.503	301.915	0.459095	0.018976	3.87364	38.3945	18.2757	28.5592
137	14:59:45	1465.5	0	0.475635	0.00435297	214.906	0.0818117	1.8435	28.3522	6	1.42	1	2.84	28.7655	28.3522	28.8498	399.971	399.208	20.0004	20.1208	50.858	51.1643	399.675	2.40494	13.509	100.889	1.71186	-1.47207	0.0257892	0.00148496	0.018572	0.000624888	1	-0.219565	2.73739	1	0	0.19	111115	0.666126	8.18117e-05	301.502	301.916	0.456938	0.0196919	3.87346	38.3933	18.2726	28.5589
138	14:59:55	1475.5	0	0.475977	0.0042827	211.945	0.0804971	1.84357	28.3535	6	1.42	1	2.84	28.7667	28.3535	28.8504	399.962	399.199	20.0046	20.1231	50.8652	51.1662	399.675	2.40669	13.5207	100.888	1.71186	-1.47207	0.0257892	0.00148496	0.018572	0.000624888	1	-0.219565	2.73739	1	0	0.19	111115	0.666125	8.04971e-05	301.504	301.917	0.457271	0.020342	3.87375	38.3965	18.2734	28.5601
139	15:00:05	1486	0	0.486773	0.0044148	213.284	0.0829741	1.84355	28.3542	6	1.42	1	2.84	28.7679	28.3542	28.8516	399.935	399.154	20.0026	20.1246	50.8575	51.1675	399.683	2.42031	13.5414	100.889	1.71186	-1.47207	0.0257892	0.00148496	0.018572	0.000624888	1	-0.219565	2.73739	1	0	0.19	111115	0.666139	8.29741e-05	301.504	301.918	0.459859	0.0192025	3.87391	38.3976	18.2729	28.5611
140	15:00:15	1496	0	0.587252	0.00452312	182.364	0.0850237	1.84392	28.356	6	1.42	1	2.84	28.7686	28.356	28.8522	400.07	399.137	19.9999	20.1249	50.8496	51.1663	399.681	2.43616	13.5676	100.89	1.71186	-1.47207	0.0257892	0.00148496	0.018572	0.000624888	1	-0.219565	2.73739	1	0	0.19	111115	0.666135	8.50237e-05	301.506	301.919	0.46287	0.0180616	3.87432	38.4015	18.2766	28.5623
141	15:00:26	1506.5	0	0.580551	0.00464621	190.151	0.0873717	1.84471	28.3596	6	1.42	1	2.84	28.7694	28.3596	28.8528	400.157	399.233	19.9965	20.125	50.8382	51.1644	399.68	2.44635	13.568	100.89	1.71186	-1.47207	0.0257892	0.00148496	0.018572	0.000624888	1	-0.219565	2.73739	1	0	0.19	111115	0.666133	8.73717e-05	301.51	301.919	0.464807	0.0165427	3.87511	38.4094	18.2844	28.5645
142	15:00:36	1517	0	0.417488	0.00467784	246.556	0.0879849	1.84511	28.3609	6	1.42	1	2.84	28.7707	28.3609	28.854	399.966	399.286	19.9947	20.1241	50.829	51.1582	399.697	2.43757	13.5755	100.889	1.71186	-1.47207	0.0257892	0.00148496	0.018572	0.000624888	1	-0.219565	2.73739	1	0	0.19	111115	0.666162	8.79849e-05	301.511	301.921	0.463138	0.0162287	3.87541	38.4125	18.2884	28.5658
143	15:00:47	1527.5	0	0.351815	0.00459511	266.461	0.0864688	1.84589	28.3633	6	1.42	1	2.84	28.7723	28.3633	28.8553	399.745	399.165	19.9948	20.122	50.8245	51.148	399.703	2.42273	13.5533	100.889	1.71186	-1.47207	0.0257892	0.00148496	0.018572	0.000624888	0.666667	-0.219565	2.73739	1	0	0.19	111115	0.666172	8.64688e-05	301.513	301.922	0.460319	0.016827	3.87597	38.4183	18.2963	28.5678
144	15:00:57	1537.5	0	0.480488	0.00469214	225.554	0.0882929	1.84591	28.3633	6	1.42	1	2.84	28.7738	28.3633	28.8568	399.82	399.046	19.9918	20.1217	50.8128	51.1422	399.696	2.40945	13.5176	100.888	1.71186	-1.47207	0.0257892	0.00148496	0.018572	0.000624888	1	-0.219565	2.73739	1	0	0.19	111115	0.66616	8.82929e-05	301.513	301.924	0.457796	0.0161087	3.87595	38.4183	18.2966	28.5686
145	15:01:07	1548	0	0.52431	0.00468179	210.411	0.0881357	1.84668	28.3665	6	1.42	1	2.84	28.7758	28.3665	28.8586	399.878	399.038	19.9918	20.1214	50.806	51.136	399.688	2.42932	13.5442	100.888	1.71186	-1.47207	0.0257892	0.00148496	0.018572	0.000624888	1	-0.219565	2.73739	1	0	0.19	111115	0.666147	8.81357e-05	301.517	301.926	0.461571	0.0160534	3.87669	38.4257	18.3042	28.5712
146	15:01:18	1558.5	0	0.481087	0.00462313	222.912	0.087065	1.84735	28.3693	6	1.42	1	2.84	28.777	28.3693	28.8601	399.799	399.024	19.9928	20.1209	50.8048	51.1307	399.684	2.43359	13.529	100.888	1.71186	-1.47207	0.0257892	0.00148496	0.018572	0.000624888	1	-0.219565	2.73739	1	0	0.19	111115	0.666141	8.7065e-05	301.519	301.927	0.462382	0.0163908	3.87732	38.4318	18.3109	28.5732
147	15:01:28	1568.5	0	0.54792	0.0045998	199.113	0.0866371	1.84757	28.37	6	1.42	1	2.84	28.7784	28.37	28.8615	399.865	398.991	19.9928	20.1203	50.8011	51.125	399.685	2.43009	13.5374	100.888	1.71186	-1.47207	0.0257892	0.00148496	0.018572	0.000624888	1	-0.219565	2.73739	1	0	0.19	111115	0.666141	8.66371e-05	301.52	301.928	0.461717	0.0166936	3.87746	38.4334	18.3132	28.5742
148	15:01:38	1579	0	0.617116	0.00455578	173.374	0.0858284	1.84797	28.3714	6	1.42	1	2.84	28.7793	28.3714	28.8623	400.021	399.043	19.9934	20.1196	50.7991	51.12	399.687	2.43528	13.5771	100.887	1.71186	-1.47207	0.0257892	0.00148496	0.018572	0.000624888	1	-0.219565	2.73739	1	0	0.19	111115	0.666145	8.58284e-05	301.521	301.929	0.462704	0.0170494	3.87777	38.4368	18.3172	28.5753
149	15:01:49	1589.5	0	0.548103	0.00454232	196.848	0.0855615	1.84767	28.3703	6	1.42	1	2.84	28.7798	28.3703	28.8632	400.046	399.172	19.9945	20.1204	50.8001	51.1201	399.694	2.42036	13.5681	100.887	1.71186	-1.47207	0.0257892	0.00148496	0.018572	0.000624888	1	-0.219565	2.73739	1	0	0.19	111115	0.666156	8.55615e-05	301.52	301.93	0.459868	0.0173528	3.87754	38.4347	18.3143	28.5751
150	15:01:59	1599.5	0	0.533766	0.0046037	204.374	0.0866942	1.8472	28.3689	6	1.42	1	2.84	28.7806	28.3689	28.8641	400.1	399.246	19.9943	20.1218	50.7975	51.1211	399.684	2.40929	13.5325	100.886	1.71186	-1.47207	0.0257892	0.00148496	0.018572	0.000624888	1	-0.219565	2.73739	1	0	0.19	111115	0.66614	8.66942e-05	301.519	301.931	0.457765	0.0170691	3.87721	38.4315	18.3097	28.5747
151	15:02:09	1610	0	0.560396	0.00463772	196.701	0.0873546	1.84763	28.3706	6	1.42	1	2.84	28.7813	28.3706	28.8648	400.193	399.299	19.993	20.1215	50.7917	51.1181	399.686	2.40128	13.5163	100.886	1.71186	-1.47207	0.0257892	0.00148496	0.018572	0.000624888	1	-0.219565	2.73739	1	0	0.19	111115	0.666144	8.73546e-05	301.521	301.931	0.456242	0.016586	3.87761	38.4355	18.3141	28.576
152	15:02:20	1620.5	0	0.455841	0.00457633	230.289	0.086245	1.84857	28.3744	6	1.42	1	2.84	28.7815	28.3744	28.8653	400.125	399.389	19.994	20.1209	50.7929	51.1154	399.694	2.41	13.5286	100.885	1.71186	-1.47207	0.0257892	0.00148496	0.018572	0.000624888	1	-0.219565	2.73739	1	0	0.19	111115	0.666156	8.6245e-05	301.524	301.931	0.4579	0.016672	3.87846	38.4444	18.3235	28.5779
153	15:02:30	1631	0	0.360172	0.0045337	262.083	0.0854474	1.84865	28.3749	6	1.42	1	2.84	28.7814	28.3749	28.8652	399.944	399.353	19.9956	20.1213	50.7968	51.1161	399.699	2.43258	13.5259	100.884	1.71186	-1.47207	0.0257892	0.00148496	0.018572	0.000624888	0.666667	-0.219565	2.73739	1	0	0.19	111115	0.666165	8.54474e-05	301.525	301.931	0.462191	0.0170439	3.87857	38.4457	18.3245	28.5782
154	15:02:40	1641	0	0.400755	0.00455133	248.327	0.085781	1.8487	28.3754	6	1.42	1	2.84	28.7819	28.3754	28.8652	399.833	399.18	19.9957	20.1218	50.7961	51.1167	399.701	2.43364	13.5345	100.885	1.71186	-1.47207	0.0257892	0.00148496	0.018572	0.000624888	0.666667	-0.219565	2.73739	1	0	0.19	111115	0.666168	8.5781e-05	301.525	301.932	0.462391	0.0168694	3.87868	38.4467	18.3249	28.5786
155	15:02:51	1651.5	0	0.434066	0.00457768	237.489	0.0862732	1.84862	28.3752	6	1.42	1	2.84	28.7821	28.3752	28.8657	399.728	399.024	19.9953	20.1222	50.795	51.117	399.692	2.41359	13.5139	100.885	1.71186	-1.47207	0.0257892	0.00148496	0.018572	0.000624888	1	-0.219565	2.73739	1	0	0.19	111115	0.666153	8.62732e-05	301.525	301.932	0.458583	0.0166295	3.87865	38.4463	18.3241	28.5787
156	15:03:01	1662	0	0.538884	0.00458942	201.732	0.0864741	1.84821	28.3736	6	1.42	1	2.84	28.7819	28.3736	28.8656	399.79	398.929	19.9953	20.1225	50.7951	51.1183	399.685	2.40703	13.5488	100.885	1.71186	-1.47207	0.0257892	0.00148496	0.018572	0.000624888	1	-0.219565	2.73739	1	0	0.19	111115	0.666142	8.64741e-05	301.524	301.932	0.457336	0.0167229	3.87827	38.4424	18.3199	28.5778
157	15:03:11	1672	0	0.60913	0.00454493	175.586	0.085644	1.84836	28.374	6	1.42	1	2.84	28.7817	28.374	28.8653	399.958	398.992	19.996	20.122	50.7971	51.118	399.691	2.42545	13.6081	100.886	1.71186	-1.47207	0.0257892	0.00148496	0.018572	0.000624888	0.666667	-0.219565	2.73739	1	0	0.19	111115	0.666151	8.5644e-05	301.524	301.932	0.460835	0.0170828	3.87838	38.4433	18.3213	28.5779
158	15:03:22	1682.5	0	0.573412	0.00446564	184.552	0.0841782	1.84892	28.3769	6	1.42	1	2.84	28.7815	28.3769	28.8651	400.002	399.09	19.9991	20.1229	50.806	51.1207	399.7	2.41827	13.6194	100.885	1.71186	-1.47207	0.0257892	0.00148496	0.018572	0.000624888	1	-0.219565	2.73739	1	0	0.19	111115	0.666167	8.41782e-05	301.527	301.931	0.459471	0.017379	3.87903	38.4499	18.3269	28.5792
159	15:03:32	1693	0	0.504714	0.00453707	211.679	0.0854997	1.84841	28.3762	6	1.42	1	2.84	28.7827	28.3762	28.8658	399.94	399.131	20.0008	20.1265	50.8068	51.1259	399.699	2.40924	13.6023	100.885	1.71186	-1.47207	0.0257892	0.00148496	0.018572	0.000624888	1	-0.219565	2.73739	1	0	0.19	111115	0.666165	8.54997e-05	301.526	301.933	0.457756	0.0169585	3.87887	38.4485	18.322	28.5794
160	15:03:42	1703	0	0.455077	0.00464408	232.592	0.087505	1.84824	28.3767	6	1.42	1	2.84	28.7848	28.3767	28.867	399.868	399.133	20.0005	20.1292	50.8006	51.1271	399.695	2.42551	13.5696	100.885	1.71186	-1.47207	0.0257892	0.00148496	0.018572	0.000624888	1	-0.219565	2.73739	1	0	0.19	111115	0.666158	8.7505e-05	301.527	301.935	0.460846	0.0162137	3.87897	38.4495	18.3203	28.5807
161	15:03:53	1713.5	0	0.537898	0.00470454	206.716	0.0887067	1.84957	28.3834	6	1.42	1	2.84	28.7875	28.3834	28.8686	399.925	399.064	20.0005	20.131	50.7926	51.1238	399.698	2.42579	13.5692	100.885	1.71186	-1.47207	0.0257892	0.00148496	0.018572	0.000624888	1	-0.219565	2.73739	1	0	0.19	111115	0.666164	8.87067e-05	301.533	301.937	0.4609	0.0150756	3.88049	38.4644	18.3334	28.5854
162	15:04:03	1724	0	0.508444	0.00480237	220.088	0.0906614	1.85185	28.3948	6	1.42	1	2.84	28.7908	28.3948	28.871	399.914	399.096	20.0008	20.1341	50.7831	51.1213	399.694	2.41604	13.6197	100.885	1.71186	-1.47207	0.0257892	0.00148496	0.018572	0.000624888	1	-0.219565	2.73739	1	0	0.19	111115	0.666156	9.06614e-05	301.545	301.941	0.459048	0.0130015	3.88307	38.4902	18.3561	28.5928
163	15:04:13	1734	0	0.473823	0.0049037	234.707	0.0926108	1.85263	28.3986	6	1.42	1	2.84	28.7941	28.3986	28.8739	399.894	399.127	19.9987	20.1349	50.7688	51.114	399.684	2.40231	13.6191	100.884	1.71186	-1.47207	0.0257892	0.00148496	0.018572	0.000624888	1	-0.219565	2.73739	1	0	0.19	111115	0.66614	9.26108e-05	301.549	301.944	0.45644	0.0119282	3.88393	38.4988	18.3639	28.5964
164	15:04:24	1744.5	0	0.485819	0.00487021	229.74	0.0920309	1.85365	28.4025	6	1.42	1	2.84	28.7976	28.4025	28.8766	399.884	399.1	19.9983	20.1336	50.7565	51.1004	399.678	2.39864	13.5986	100.884	1.71186	-1.47207	0.0257892	0.00148496	0.018572	0.000624888	1	-0.219565	2.73739	1	0	0.19	111115	0.66613	9.20309e-05	301.553	301.948	0.455741	0.0121605	3.8848	38.5077	18.3741	28.6001
165	15:04:34	1755	0	0.466119	0.00487837	236.35	0.0922494	1.85493	28.4092	6	1.42	1	2.84	28.8012	28.4092	28.8798	399.833	399.078	20.0002	20.1359	50.7506	51.095	399.68	2.40832	13.6152	100.884	1.71186	-1.47207	0.0257892	0.00148496	0.018572	0.000624888	1	-0.219565	2.73739	1	0	0.19	111115	0.666133	9.22494e-05	301.559	301.951	0.457582	0.0116698	3.8863	38.5227	18.3868	28.6052
166	15:04:44	1765	0	0.460318	0.00500123	241.849	0.0945864	1.85527	28.4123	6	1.42	1	2.84	28.805	28.4123	28.8833	399.795	399.048	20.0004	20.1395	50.7406	51.093	399.686	2.40368	13.5883	100.884	1.71186	-1.47207	0.0257892	0.00148496	0.018572	0.000624888	1	-0.219565	2.73739	1	0	0.19	111115	0.666143	9.45864e-05	301.562	301.955	0.456699	0.0105723	3.88702	38.5297	18.3901	28.6086
167	15:04:55	1775.5	0	0.46816	0.00504441	240.602	0.0954315	1.85583	28.4156	6	1.42	1	2.84	28.8093	28.4156	28.887	399.775	399.015	20.001	20.1414	50.7287	51.0847	399.689	2.40748	13.589	100.883	1.71186	-1.47207	0.0257892	0.00148496	0.018572	0.000624888	1	-0.219565	2.73739	1	0	0.19	111115	0.666148	9.54315e-05	301.566	301.959	0.457421	0.0103115	3.88776	38.5372	18.3958	28.6125
168	15:05:05	1786	0	0.498546	0.00494568	227.949	0.0935977	1.85644	28.4182	6	1.42	1	2.84	28.8146	28.4182	28.8914	399.787	398.983	20.0035	20.1412	50.7201	51.0693	399.682	2.39819	13.5587	100.883	1.71186	-1.47207	0.0257892	0.00148496	0.018572	0.000624888	1	-0.219565	2.73739	1	0	0.19	111115	0.666137	9.35977e-05	301.568	301.965	0.455656	0.0115598	3.88835	38.543	18.4018	28.6164
169	15:05:15	1796	0	0.490491	0.00489944	229.032	0.0927528	1.857	28.4211	6	1.42	1	2.84	28.8197	28.4211	28.8963	399.764	398.973	20.0058	20.1422	50.7102	51.0559	399.684	2.3932	13.5247	100.883	1.71186	-1.47207	0.0257892	0.00148496	0.018572	0.000624888	1	-0.219565	2.73739	1	0	0.19	111115	0.66614	9.27528e-05	301.571	301.97	0.454709	0.012281	3.88899	38.5497	18.4075	28.6204
170	15:05:26	1806.5	0	0.544533	0.00505584	217.077	0.0957525	1.85783	28.4262	6	1.42	1	2.84	28.8243	28.4262	28.9013	399.889	399.014	20.0046	20.1455	50.694	51.0502	399.69	2.40217	13.5977	100.882	1.71186	-1.47207	0.0257892	0.00148496	0.018572	0.000624888	1	-0.219565	2.73739	1	0	0.19	111115	0.66615	9.57525e-05	301.576	301.974	0.456412	0.0107289	3.89015	38.5613	18.4158	28.6252
171	15:05:36	1817	0	0.571729	0.00511291	210.647	0.0968975	1.85911	28.4318	6	1.42	1	2.84	28.8286	28.4318	28.9054	400.011	399.095	20.0026	20.1451	50.677	51.0379	399.685	2.41585	13.6611	100.883	1.71186	-1.47207	0.0257892	0.00148496	0.018572	0.000624888	1	-0.219565	2.73739	1	0	0.19	111115	0.666142	9.68975e-05	301.582	301.979	0.459011	0.0100141	3.89141	38.5734	18.4283	28.6302
172	15:05:46	1827	0	0.528833	0.00495373	218.704	0.0939526	1.8604	28.4365	6	1.42	1	2.84	28.8329	28.4365	28.9097	400.005	399.155	20.0049	20.1431	50.6686	51.0196	399.691	2.40787	13.6283	100.883	1.71186	-1.47207	0.0257892	0.00148496	0.018572	0.000624888	1	-0.219565	2.73739	1	0	0.19	111115	0.666152	9.39526e-05	301.586	301.983	0.457495	0.011422	3.89248	38.5843	18.4412	28.6347
173	15:05:57	1837.5	0	0.504631	0.00494206	226.095	0.0937922	1.86155	28.4425	6	1.42	1	2.84	28.8377	28.4425	28.9148	400.036	399.222	20.0074	20.1454	50.6608	51.01	399.686	2.39991	13.5967	100.881	1.71186	-1.47207	0.0257892	0.00148496	0.018572	0.000624888	1	-0.219565	2.73739	1	0	0.19	111115	0.666143	9.37922e-05	301.592	301.988	0.455983	0.011327	3.89383	38.5984	18.453	28.6401
174	15:06:07	1847.5	0	0.505646	0.00505759	229.485	0.0960614	1.86309	28.4499	6	1.42	1	2.84	28.8422	28.4499	28.919	400.078	399.262	20.0056	20.1469	50.6436	51.0002	399.696	2.41611	13.6223	100.881	1.71186	-1.47207	0.0257892	0.00148496	0.018572	0.000624888	1	-0.219565	2.73739	1	0	0.19	111115	0.666161	9.60614e-05	301.6	301.992	0.459062	0.00983214	3.89552	38.6152	18.4683	28.6461
175	15:06:17	1858	0	0.517306	0.00503739	225.216	0.0957256	1.86401	28.4538	6	1.42	1	2.84	28.847	28.4538	28.9235	400.117	399.283	20.0055	20.1463	50.6283	50.9848	399.697	2.42218	13.6305	100.881	1.71186	-1.47207	0.0257892	0.00148496	0.018572	0.000624888	1	-0.219565	2.73739	1	0	0.19	111115	0.666161	9.57256e-05	301.604	301.997	0.460215	0.0101466	3.89639	38.6236	18.4773	28.6504
176	15:06:28	1868.5	0	0.482713	0.00499266	234.706	0.0949091	1.86463	28.4569	6	1.42	1	2.84	28.8522	28.4569	28.9283	400.072	399.29	20.0076	20.1472	50.6189	50.9721	399.687	2.41868	13.6381	100.881	1.71186	-1.47207	0.0257892	0.00148496	0.018572	0.000624888	1	-0.219565	2.73739	1	0	0.19	111115	0.666145	9.49091e-05	301.607	302.002	0.45955	0.0108174	3.8971	38.6307	18.4835	28.6545
177	15:06:38	1879	0	0.533943	0.00502459	219.511	0.095562	1.86553	28.4612	6	1.42	1	2.84	28.8576	28.4612	28.9335	400.081	399.223	20.0075	20.1481	50.6029	50.9581	399.695	2.43098	13.6415	100.88	1.71186	-1.47207	0.0257892	0.00148496	0.018572	0.000624888	1	-0.219565	2.73739	1	0	0.19	111115	0.666158	9.5562e-05	301.611	302.008	0.461887	0.0106834	3.89807	38.6406	18.4925	28.6594
178	15:06:48	1889	0	0.554118	0.00503597	213.571	0.0958267	1.86645	28.4655	6	1.42	1	2.84	28.8635	28.4655	28.9388	400.122	399.232	20.0077	20.1486	50.5851	50.9419	399.69	2.4333	13.6033	100.88	1.71186	-1.47207	0.0257892	0.00148496	0.018572	0.000624888	1	-0.219565	2.73739	1	0	0.19	111115	0.66615	9.58267e-05	301.615	302.013	0.462326	0.0107714	3.89904	38.6504	18.5018	28.6645
179	15:06:59	1899.5	0	0.401685	0.00514109	263.861	0.0979481	1.8688	28.4763	6	1.42	1	2.84	28.869	28.4763	28.9444	399.85	399.188	20.0057	20.1498	50.5645	50.9282	399.695	2.43183	13.6262	100.879	1.71186	-1.47207	0.0257892	0.00148496	0.018572	0.000624888	0.666667	-0.219565	2.73739	1	0	0.19	111115	0.666158	9.79481e-05	301.626	302.019	0.462047	0.00899613	3.9015	38.6749	18.5251	28.6727
180	15:07:09	1910	0	0.422434	0.00522429	259.32	0.0996211	1.87048	28.484	6	1.42	1	2.84	28.8749	28.484	28.9502	399.651	398.957	20.0041	20.1506	50.5428	50.9128	399.701	2.40592	13.701	100.879	1.71186	-1.47207	0.0257892	0.00148496	0.018572	0.000624888	0.666667	-0.219565	2.73739	1	0	0.19	111115	0.666168	9.96211e-05	301.634	302.025	0.457125	0.00786004	3.90325	38.6925	18.5418	28.6795
181	15:07:19	1920	0	0.548395	0.00512987	218.106	0.0978425	1.87083	28.4849	6	1.42	1	2.84	28.8807	28.4849	28.9558	399.725	398.843	20.0051	20.149	50.528	50.8919	399.693	2.39288	13.7372	100.879	1.71186	-1.47207	0.0257892	0.00148496	0.018572	0.000624888	1	-0.219565	2.73739	1	0	0.19	111115	0.666155	9.78425e-05	301.635	302.031	0.454647	0.00938506	3.90344	38.6944	18.5454	28.6828
182	15:07:29	1930.5	0	0.621431	0.00501983	191.449	0.0957615	1.87113	28.4845	6	1.42	1	2.84	28.8848	28.4845	28.961	399.834	398.844	20.0043	20.1451	50.5143	50.8703	399.69	2.40181	13.7284	100.88	1.71186	-1.47207	0.0257892	0.00148496	0.018572	0.000624888	1	-0.219565	2.73739	1	0	0.19	111115	0.66615	9.57615e-05	301.635	302.035	0.456344	0.0110512	3.90336	38.6933	18.5481	28.6847
183	15:07:39	1940.5	0	0.654407	0.00497174	179.159	0.0948715	1.87164	28.4852	6	1.42	1	2.84	28.8873	28.4852	28.9645	399.952	398.913	20.002	20.1415	50.5012	50.8538	399.69	2.41953	13.699	100.88	1.71186	-1.47207	0.0257892	0.00148496	0.018572	0.000624888	0.666667	-0.219565	2.73739	1	0	0.19	111115	0.666149	9.48715e-05	301.635	302.037	0.45971	0.0117667	3.90352	38.6947	18.5532	28.6862
184	15:07:50	1951	0	0.636965	0.00489341	181.588	0.0934057	1.87215	28.4865	6	1.42	1	2.84	28.8892	28.4865	28.967	400.056	399.044	20.0024	20.1397	50.4952	50.8426	399.688	2.42085	13.705	100.878	1.71186	-1.47207	0.0257892	0.00148496	0.018572	0.000624888	1	-0.219565	2.73739	1	0	0.19	111115	0.666146	9.34057e-05	301.637	302.039	0.459961	0.0125808	3.90381	38.6982	18.5584	28.6878
185	15:08:00	1961.5	0	0.699539	0.004896	161.654	0.0934786	1.8726	28.4886	6	1.42	1	2.84	28.8912	28.4886	28.9694	400.284	399.178	20.0025	20.14	50.4902	50.8367	399.689	2.39672	13.7204	100.878	1.71186	-1.47207	0.0257892	0.00148496	0.018572	0.000624888	0.666667	-0.219565	2.73739	1	0	0.19	111115	0.666149	9.34786e-05	301.639	302.041	0.455377	0.0124892	3.90428	38.7031	18.563	28.6899
186	15:08:11	1972	0	0.63495	0.00493279	184.18	0.0941856	1.87272	28.4887	6	1.42	1	2.84	28.8928	28.4887	28.9717	400.375	399.366	20.0005	20.1391	50.4804	50.83	399.696	2.40547	13.7177	100.878	1.71186	-1.47207	0.0257892	0.00148496	0.018572	0.000624888	1	-0.219565	2.73739	1	0	0.19	111115	0.66616	9.41856e-05	301.639	302.043	0.45704	0.0123488	3.90431	38.7033	18.5642	28.6907
187	15:08:21	1982	0	0.465876	0.00482826	235.064	0.0921808	1.87247	28.4865	6	1.42	1	2.84	28.8935	28.4865	28.9729	400.131	399.376	20.001	20.1366	50.4786	50.8214	399.697	2.41712	13.7347	100.878	1.71186	-1.47207	0.0257892	0.00148496	0.018572	0.000624888	0.666667	-0.219565	2.73739	1	0	0.19	111115	0.666162	9.21808e-05	301.637	302.043	0.459253	0.0137656	3.90381	38.6984	18.5618	28.69
188	15:08:31	1992.5	0	0.484199	0.00486115	230.008	0.0928056	1.87241	28.4859	6	1.42	1	2.84	28.8944	28.4859	28.9745	400.018	399.236	19.9997	20.1362	50.4726	50.817	399.696	2.42812	13.7205	100.876	1.71186	-1.47207	0.0257892	0.00148496	0.018572	0.000624888	1	-0.219565	2.73739	1	0	0.19	111115	0.66616	9.28056e-05	301.636	302.044	0.461343	0.0136753	3.90368	38.6976	18.5614	28.6901
189	15:08:42	2003	0	0.536625	0.00482405	211.598	0.0921593	1.87363	28.4906	6	1.42	1	2.84	28.8957	28.4906	28.9766	400.049	399.189	19.9992	20.1348	50.4674	50.8095	399.694	2.42089	13.7363	100.876	1.71186	-1.47207	0.0257892	0.00148496	0.018572	0.000624888	1	-0.219565	2.73739	1	0	0.19	111115	0.666157	9.21593e-05	301.641	302.046	0.45997	0.013526	3.90474	38.7083	18.5736	28.6931
190	15:08:52	2013	0	0.566944	0.00480053	200.793	0.0917205	1.87383	28.4907	6	1.42	1	2.84	28.8966	28.4907	28.9776	400.118	399.212	19.998	20.1329	50.4614	50.8022	399.693	2.40243	13.7184	100.876	1.71186	-1.47207	0.0257892	0.00148496	0.018572	0.000624888	1	-0.219565	2.73739	1	0	0.19	111115	0.666155	9.17205e-05	301.641	302.047	0.456463	0.0138153	3.90477	38.7084	18.5756	28.6936
191	15:09:02	2023.5	0	0.734184	0.00484934	148.339	0.0925783	1.87237	28.484	6	1.42	1	2.84	28.8966	28.484	28.978	400.465	399.307	19.996	20.1322	50.4563	50.7999	399.68	2.40798	13.6915	100.877	1.71186	-1.47207	0.0257892	0.00148496	0.018572	0.000624888	0.666667	-0.219565	2.73739	1	0	0.19	111115	0.666133	9.25783e-05	301.634	302.047	0.457517	0.0143138	3.90323	38.6932	18.561	28.6903
192	15:09:13	2034	0	0.644304	0.00473668	172.829	0.0904283	1.87233	28.4831	6	1.42	1	2.84	28.8965	28.4831	28.9783	400.555	399.534	19.9975	20.1305	50.4606	50.7966	399.685	2.43236	13.7165	100.877	1.71186	-1.47207	0.0257892	0.00148496	0.018572	0.000624888	0.666667	-0.219565	2.73739	1	0	0.19	111115	0.666142	9.04283e-05	301.633	302.046	0.462149	0.015529	3.90304	38.691	18.5605	28.6898
193	15:09:23	2044	0	0.393837	0.00467749	254.653	0.0893285	1.87292	28.4854	6	1.42	1	2.84	28.8962	28.4854	28.9785	400.214	399.569	19.9982	20.1296	50.4634	50.795	399.702	2.44215	13.7291	100.877	1.71186	-1.47207	0.0257892	0.00148496	0.018572	0.000624888	0.666667	-0.219565	2.73739	1	0	0.19	111115	0.66617	8.93285e-05	301.635	302.046	0.464009	0.01577	3.90355	38.6959	18.5663	28.6908
194	15:09:33	2054.5	0	0.375924	0.00467918	260.537	0.089376	1.87325	28.4869	6	1.42	1	2.84	28.8958	28.4869	28.9788	399.978	399.36	19.9981	20.1296	50.4642	50.7963	399.7	2.44493	13.743	100.878	1.71186	-1.47207	0.0257892	0.00148496	0.018572	0.000624888	0.666667	-0.219565	2.73739	1	0	0.19	111115	0.666166	8.9376e-05	301.637	302.046	0.464537	0.0154957	3.90389	38.6991	18.5695	28.6913
195	15:09:44	2065	0	0.42736	0.00453542	238.436	0.0866364	1.87331	28.4866	6	1.42	1	2.84	28.8954	28.4866	28.979	399.856	399.163	20.0008	20.1282	50.4722	50.7948	399.69	2.44702	13.7551	100.879	1.71186	-1.47207	0.0257892	0.00148496	0.018572	0.000624888	0.666667	-0.219565	2.73739	1	0	0.19	111115	0.66615	8.66364e-05	301.637	302.045	0.464934	0.0168389	3.90383	38.6982	18.5699	28.691
196	15:09:54	2075	0	0.507257	0.00453427	210.468	0.0866218	1.87347	28.4874	6	1.42	1	2.84	28.895	28.4874	28.9784	399.849	399.035	20.0011	20.1285	50.4751	50.7961	399.694	2.40653	13.7362	100.879	1.71186	-1.47207	0.0257892	0.00148496	0.018572	0.000624888	1	-0.219565	2.73739	1	0	0.19	111115	0.666157	8.66218e-05	301.637	302.045	0.45724	0.0166094	3.904	38.6999	18.5715	28.6912
197	15:10:04	2085.5	0	0.569538	0.00470926	196.106	0.0899663	1.8736	28.4888	6	1.42	1	2.84	28.8949	28.4888	28.9779	399.901	398.993	19.9981	20.1305	50.4675	50.8011	399.695	2.39064	13.7268	100.878	1.71186	-1.47207	0.0257892	0.00148496	0.018572	0.000624888	1	-0.219565	2.73739	1	0	0.19	111115	0.666158	8.99663e-05	301.639	302.045	0.454221	0.0147116	3.90432	38.7033	18.5729	28.6919
198	15:10:15	2096	0	0.586286	0.00471872	190.893	0.0901433	1.87353	28.4885	6	1.42	1	2.84	28.8944	28.4885	28.9777	399.933	398.999	19.998	20.1306	50.4685	50.8032	399.686	2.42356	13.7409	100.878	1.71186	-1.47207	0.0257892	0.00148496	0.018572	0.000624888	1	-0.219565	2.73739	1	0	0.19	111115	0.666144	9.01433e-05	301.639	302.044	0.460477	0.014655	3.90427	38.7028	18.5722	28.6915
199	15:10:25	2106	0	0.582954	0.00466415	189.778	0.0890989	1.87344	28.4881	6	1.42	1	2.84	28.8943	28.4881	28.9776	399.977	399.048	19.9998	20.1308	50.4728	50.8039	399.684	2.43362	13.747	100.877	1.71186	-1.47207	0.0257892	0.00148496	0.018572	0.000624888	1	-0.219565	2.73739	1	0	0.19	111115	0.66614	8.90989e-05	301.638	302.044	0.462388	0.015227	3.90418	38.7023	18.5714	28.6912
200	15:10:35	2116.5	0	0.560196	0.00468173	198.255	0.0894224	1.87316	28.4869	6	1.42	1	2.84	28.8946	28.4869	28.9775	400.01	399.116	19.9996	20.1311	50.4704	50.8028	399.686	2.40346	13.7468	100.876	1.71186	-1.47207	0.0257892	0.00148496	0.018572	0.000624888	1	-0.219565	2.73739	1	0	0.19	111115	0.666144	8.94224e-05	301.637	302.045	0.456657	0.01521	3.9039	38.7001	18.569	28.6908
201	15:10:46	2127	0	0.542809	0.00461072	201.333	0.0880202	1.87215	28.4826	6	1.42	1	2.84	28.8943	28.4826	28.9772	400.01	399.142	20.0019	20.1314	50.4769	50.804	399.69	2.40209	13.7459	100.876	1.71186	-1.47207	0.0257892	0.00148496	0.018572	0.000624888	1	-0.219565	2.73739	1	0	0.19	111115	0.66615	8.80202e-05	301.633	302.044	0.456397	0.0164546	3.90291	38.6903	18.559	28.6884
202	15:10:56	2137	0	0.563244	0.00442517	186.28	0.0844921	1.87233	28.4842	6	1.42	1	2.84	28.8937	28.4842	28.9767	400.053	399.157	20.009	20.1333	50.4958	50.8102	399.69	2.4301	13.7461	100.876	1.71186	-1.47207	0.0257892	0.00148496	0.018572	0.000624888	1	-0.219565	2.73739	1	0	0.19	111115	0.66615	8.44921e-05	301.634	302.044	0.46172	0.0179676	3.90329	38.6941	18.5608	28.689
203	15:11:06	2147.5	0	0.561584	0.00439314	185.431	0.0838485	1.87161	28.4821	6	1.42	1	2.84	28.8929	28.4821	28.9761	400.065	399.172	20.0122	20.1356	50.5073	50.8184	399.687	2.40834	13.7658	100.876	1.71186	-1.47207	0.0257892	0.00148496	0.018572	0.000624888	1	-0.219565	2.73739	1	0	0.19	111115	0.666145	8.38485e-05	301.632	302.043	0.457584	0.0184199	3.9028	38.6891	18.5535	28.6875
204	15:11:17	2158	0	0.549933	0.00450684	194.614	0.0859421	1.87004	28.476	6	1.42	1	2.84	28.8918	28.476	28.9755	400.063	399.186	20.0109	20.1373	50.5081	50.8267	399.702	2.39764	13.7377	100.877	1.71186	-1.47207	0.0257892	0.00148496	0.018572	0.000624888	1	-0.219565	2.73739	1	0	0.19	111115	0.666169	8.59421e-05	301.626	302.042	0.455552	0.0180126	3.90144	38.6752	18.5379	28.6839
205	15:11:27	2168.5	0	0.572637	0.00453288	187.84	0.0864321	1.86993	28.4762	6	1.42	1	2.84	28.8911	28.4762	28.9752	400.122	399.21	20.0115	20.1386	50.512	50.8324	399.695	2.4266	13.7384	100.878	1.71186	-1.47207	0.0257892	0.00148496	0.018572	0.000624888	1	-0.219565	2.73739	1	0	0.19	111115	0.666158	8.64321e-05	301.626	302.041	0.461055	0.0177153	3.90147	38.6752	18.5366	28.6837
206	15:11:37	2178.5	0	0.568192	0.00449246	187.656	0.0856521	1.86971	28.4754	6	1.42	1	2.84	28.89	28.4754	28.9747	400.161	399.257	20.013	20.1389	50.5185	50.8366	399.685	2.44195	13.7066	100.878	1.71186	-1.47207	0.0257892	0.00148496	0.018572	0.000624888	1	-0.219565	2.73739	1	0	0.19	111115	0.666142	8.56521e-05	301.625	302.04	0.46397	0.0181058	3.90128	38.6733	18.5344	28.6827
207	15:11:48	2189	0	0.51057	0.00453693	209.668	0.086467	1.86902	28.4724	6	1.42	1	2.84	28.889	28.4724	28.9736	400.089	399.27	20.0121	20.1393	50.519	50.8403	399.694	2.41948	13.6146	100.877	1.71186	-1.47207	0.0257892	0.00148496	0.018572	0.000624888	1	-0.219565	2.73739	1	0	0.19	111115	0.666156	8.6467e-05	301.622	302.039	0.459701	0.0178979	3.90062	38.6669	18.5277	28.6807
208	15:11:58	2199.5	0	0.49651	0.00468923	220.121	0.0893837	1.86941	28.4747	6	1.42	1	2.84	28.8885	28.4747	28.9725	400.03	399.231	20.009	20.1405	50.5137	50.8448	399.701	2.40447	13.6481	100.877	1.71186	-1.47207	0.0257892	0.00148496	0.018572	0.000624888	1	-0.219565	2.73739	1	0	0.19	111115	0.666168	8.93837e-05	301.625	302.039	0.456849	0.0160543	3.90113	38.672	18.5315	28.6816
209	15:12:08	2209.5	0	0.527169	0.00470679	210.445	0.0897265	1.86959	28.4755	6	1.42	1	2.84	28.8882	28.4755	28.972	400.058	399.213	20.0085	20.1405	50.5127	50.8461	399.697	2.41976	13.6572	100.877	1.71186	-1.47207	0.0257892	0.00148496	0.018572	0.000624888	1	-0.219565	2.73739	1	0	0.19	111115	0.666162	8.97265e-05	301.625	302.038	0.459755	0.0157722	3.9013	38.6738	18.5333	28.6818
210	15:12:19	2220	0	0.548584	0.00463552	200.461	0.0883461	1.86908	28.4728	6	1.42	1	2.84	28.8879	28.4728	28.9717	400.108	399.232	20.0096	20.1396	50.5164	50.8447	399.689	2.41494	13.6525	100.877	1.71186	-1.47207	0.0257892	0.00148496	0.018572	0.000624888	1	-0.219565	2.73739	1	0	0.19	111115	0.666148	8.83461e-05	301.623	302.038	0.458839	0.0167603	3.90071	38.6679	18.5283	28.6804
211	15:12:29	2230.5	0	0.533802	0.00468118	207.289	0.0892178	1.86913	28.4728	6	1.42	1	2.84	28.8872	28.4728	28.9711	400.113	399.258	20.0081	20.1393	50.5144	50.8454	399.69	2.43791	13.6833	100.876	1.71186	-1.47207	0.0257892	0.00148496	0.018572	0.000624888	1	-0.219565	2.73739	1	0	0.19	111115	0.66615	8.92178e-05	301.623	302.037	0.463203	0.0162797	3.9007	38.6683	18.5289	28.68
212	15:12:39	2240.5	0	0.483415	0.0046957	224.761	0.0895156	1.86956	28.4748	6	1.42	1	2.84	28.886	28.4748	28.9701	400.021	399.241	20.0079	20.1396	50.5167	50.849	399.694	2.44674	13.6598	100.875	1.71186	-1.47207	0.0257892	0.00148496	0.018572	0.000624888	1	-0.219565	2.73739	1	0	0.19	111115	0.666156	8.95156e-05	301.625	302.036	0.46488	0.0157286	3.90115	38.6729	18.5333	28.6804
213	15:12:50	2251	0	0.460739	0.00481567	236.156	0.0918049	1.86968	28.4752	6	1.42	1	2.84	28.885	28.4752	28.9694	399.908	399.162	20.0042	20.1392	50.5106	50.8513	399.696	2.41217	13.5905	100.876	1.71186	-1.47207	0.0257892	0.00148496	0.018572	0.000624888	1	-0.219565	2.73739	1	0	0.19	111115	0.666161	9.18049e-05	301.625	302.035	0.458312	0.014322	3.90124	38.6738	18.5346	28.6801
214	15:13:00	2261.5	0	0.495931	0.00493515	228.461	0.0940509	1.86914	28.4722	6	1.42	1	2.84	28.8845	28.4722	28.9689	399.866	399.065	19.9995	20.1378	50.5006	50.8494	399.692	2.42104	13.578	100.876	1.71186	-1.47207	0.0257892	0.00148496	0.018572	0.000624888	1	-0.219565	2.73739	1	0	0.19	111115	0.666153	9.40509e-05	301.622	302.034	0.459998	0.0135532	3.90055	38.667	18.5292	28.6783
215	15:13:10	2271.5	0	0.510108	0.00484581	220.915	0.0923567	1.86924	28.4724	6	1.42	1	2.84	28.8847	28.4724	28.9689	399.877	399.056	20.0016	20.1374	50.5043	50.8477	399.678	2.42313	13.6202	100.875	1.71186	-1.47207	0.0257892	0.00148496	0.018572	0.000624888	1	-0.219565	2.73739	1	0	0.19	111115	0.66613	9.23567e-05	301.622	302.035	0.460395	0.0144026	3.9006	38.6677	18.5303	28.6785
216	15:13:21	2282	0	0.533626	0.00485446	213.567	0.092544	1.86968	28.4739	6	1.42	1	2.84	28.8851	28.4739	28.9693	399.917	399.061	20.0004	20.1366	50.5004	50.844	399.686	2.41816	13.6453	100.874	1.71186	-1.47207	0.0257892	0.00148496	0.018572	0.000624888	1	-0.219565	2.73739	1	0	0.19	111115	0.666144	9.2544e-05	301.624	302.035	0.459451	0.0141519	3.90094	38.6713	18.5348	28.6795
217	15:13:31	2292.5	0	0.57706	0.00487809	200.384	0.0929669	1.86914	28.4705	6	1.42	1	2.84	28.8846	28.4705	28.9688	400.012	399.09	19.9976	20.1343	50.4943	50.8394	399.699	2.43557	13.6249	100.874	1.71186	-1.47207	0.0257892	0.00148496	0.018572	0.000624888	1	-0.219565	2.73739	1	0	0.19	111115	0.666166	9.29669e-05	301.62	302.035	0.462758	0.0143644	3.90017	38.6639	18.5295	28.6775
218	15:13:41	2302.5	0	0.516507	0.00474804	215.452	0.0904694	1.86866	28.4677	6	1.42	1	2.84	28.884	28.4677	28.9682	399.966	399.136	19.9999	20.133	50.5008	50.8376	399.694	2.4188	13.6124	100.873	1.71186	-1.47207	0.0257892	0.00148496	0.018572	0.000624888	1	-0.219565	2.73739	1	0	0.19	111115	0.666156	9.04694e-05	301.618	302.034	0.459572	0.0158683	3.89954	38.6579	18.5249	28.6758
219	15:13:52	2313	0	0.548088	0.00470849	203.394	0.0897375	1.86907	28.4694	6	1.42	1	2.84	28.8831	28.4694	28.9677	399.981	399.104	20.0011	20.1331	50.5063	50.8399	399.68	2.40651	13.5821	100.872	1.71186	-1.47207	0.0257892	0.00148496	0.018572	0.000624888	1	-0.219565	2.73739	1	0	0.19	111115	0.666133	8.97375e-05	301.619	302.033	0.457237	0.0158583	3.89994	38.6622	18.5291	28.6763
220	15:14:02	2323.5	0	0.596094	0.00479296	190.879	0.0913287	1.86874	28.4679	6	1.42	1	2.84	28.8821	28.4679	28.9671	400.114	399.164	19.9987	20.133	50.5033	50.8422	399.692	2.4153	13.571	100.872	1.71186	-1.47207	0.0257892	0.00148496	0.018572	0.000624888	1	-0.219565	2.73739	1	0	0.19	111115	0.666154	9.13287e-05	301.618	302.032	0.458907	0.0151467	3.8996	38.6589	18.5258	28.675
221	15:14:12	2333.5	0	0.540899	0.00487418	212.1	0.0928448	1.86817	28.4653	6	1.42	1	2.84	28.8817	28.4653	28.9662	400.114	399.247	19.9961	20.1327	50.498	50.8425	399.694	2.41497	13.5985	100.872	1.71186	-1.47207	0.0257892	0.00148496	0.018572	0.000624888	1	-0.219565	2.73739	1	0	0.19	111115	0.666156	9.28448e-05	301.615	302.032	0.458845	0.0146886	3.89899	38.6528	18.5201	28.6735
222	15:14:23	2344	0	0.508232	0.00484394	221.637	0.0922722	1.86823	28.4652	6	1.42	1	2.84	28.8814	28.4652	28.9655	400.05	399.232	19.9961	20.1318	50.4989	50.8416	399.691	2.41241	13.607	100.873	1.71186	-1.47207	0.0257892	0.00148496	0.018572	0.000624888	1	-0.219565	2.73739	1	0	0.19	111115	0.666151	9.22722e-05	301.615	302.031	0.458357	0.0149493	3.89897	38.6524	18.5207	28.6733
223	15:14:33	2354.5	0	0.511484	0.00473438	216.679	0.0901664	1.86778	28.4628	6	1.42	1	2.84	28.8811	28.4628	28.965	400.002	399.181	19.9982	20.1308	50.5053	50.8406	399.697	2.39663	13.603	100.873	1.71186	-1.47207	0.0257892	0.00148496	0.018572	0.000624888	1	-0.219565	2.73739	1	0	0.19	111115	0.666161	9.01664e-05	301.613	302.031	0.45536	0.0162357	3.89843	38.647	18.5161	28.6719
224	15:14:43	2364.5	0	0.522414	0.00464868	209.819	0.0885324	1.86767	28.463	6	1.42	1	2.84	28.881	28.463	28.9648	400.006	399.169	20.0022	20.1325	50.5149	50.8444	399.689	2.39436	13.576	100.873	1.71186	-1.47207	0.0257892	0.00148496	0.018572	0.000624888	1	-0.219565	2.73739	1	0	0.19	111115	0.666149	8.85324e-05	301.613	302.031	0.454929	0.0169967	3.89849	38.6476	18.5152	28.672
225	15:14:54	2375	0	0.516525	0.00476382	216.046	0.0907848	1.86897	28.4699	6	1.42	1	2.84	28.8809	28.4699	28.9647	400.001	399.171	20.0015	20.135	50.5146	50.851	399.683	2.40845	13.5644	100.873	1.71186	-1.47207	0.0257892	0.00148496	0.018572	0.000624888	1	-0.219565	2.73739	1	0	0.19	111115	0.666138	9.07848e-05	301.62	302.031	0.457605	0.0149834	3.90005	38.6629	18.5279	28.6754
226	15:15:04	2385.5	0	0.535236	0.00484992	212.963	0.0924343	1.8692	28.4707	6	1.42	1	2.84	28.8808	28.4707	28.9646	400.002	399.143	19.9986	20.1346	50.5075	50.8508	399.678	2.43358	13.5844	100.873	1.71186	-1.47207	0.0257892	0.00148496	0.018572	0.000624888	1	-0.219565	2.73739	1	0	0.19	111115	0.66613	9.24343e-05	301.621	302.031	0.46238	0.0140845	3.90024	38.6648	18.5302	28.6758
227	15:15:14	2395.5	0	0.522405	0.00480467	215.57	0.0915255	1.86822	28.4658	6	1.42	1	2.84	28.8803	28.4658	28.9646	400.008	399.169	19.9986	20.1333	50.5083	50.8484	399.68	2.42812	13.6214	100.872	1.71186	-1.47207	0.0257892	0.00148496	0.018572	0.000624888	1	-0.219565	2.73739	1	0	0.19	111115	0.666133	9.15255e-05	301.616	302.03	0.461342	0.0151241	3.89911	38.6539	18.5206	28.6731
228	15:15:25	2406	0	0.59263	0.0047242	189.226	0.089956	1.86741	28.4621	6	1.42	1	2.84	28.8793	28.4621	28.9638	400.145	399.201	20.0008	20.1331	50.5159	50.8507	399.677	2.41694	13.6389	100.872	1.71186	-1.47207	0.0257892	0.00148496	0.018572	0.000624888	1	-0.219565	2.73739	1	0	0.19	111115	0.666128	8.9956e-05	301.612	302.029	0.459219	0.0162388	3.89828	38.6457	18.5127	28.6707
229	15:15:35	2416.5	0	0.58845	0.00475646	192.019	0.0905427	1.86686	28.4602	6	1.42	1	2.84	28.8778	28.4602	28.9628	400.203	399.265	20.0012	20.1343	50.5216	50.8579	399.679	2.44129	13.6095	100.872	1.71186	-1.47207	0.0257892	0.00148496	0.018572	0.000624888	1	-0.219565	2.73739	1	0	0.19	111115	0.666132	9.05427e-05	301.61	302.028	0.463846	0.0160555	3.89785	38.6416	18.5072	28.669
230	15:15:45	2426.5	0	0.456719	0.00480155	237.207	0.091452	1.86792	28.4651	6	1.42	1	2.84	28.8768	28.4651	28.9623	400.071	399.331	20.0003	20.1348	50.5228	50.8624	399.698	2.43668	13.6065	100.871	1.71186	-1.47207	0.0257892	0.00148496	0.018572	0.000624888	1	-0.219565	2.73739	1	0	0.19	111115	0.666163	9.1452e-05	301.615	302.027	0.462969	0.0148014	3.89895	38.6526	18.5178	28.6709
231	15:15:56	2437	0	0.446868	0.00482509	241.1	0.0919511	1.86895	28.4694	6	1.42	1	2.84	28.8762	28.4694	28.9616	400	399.274	19.9992	20.1345	50.5215	50.863	399.697	2.41773	13.587	100.871	1.71186	-1.47207	0.0257892	0.00148496	0.018572	0.000624888	1	-0.219565	2.73739	1	0	0.19	111115	0.666162	9.19511e-05	301.619	302.026	0.459369	0.0138508	3.89994	38.6625	18.5281	28.6728
232	15:16:06	2447.5	0	0.516448	0.00479199	217.088	0.0913125	1.86877	28.4687	6	1.42	1	2.84	28.876	28.4687	28.9608	400.012	399.182	20.0002	20.1345	50.5243	50.8636	399.678	2.42505	13.5995	100.871	1.71186	-1.47207	0.0257892	0.00148496	0.018572	0.000624888	1	-0.219565	2.73739	1	0	0.19	111115	0.666129	9.13125e-05	301.619	302.026	0.460759	0.0142604	3.89977	38.6608	18.5263	28.6724
233	15:16:16	2457.5	0	0.566891	0.00475317	198.955	0.0905321	1.86791	28.4653	6	1.42	1	2.84	28.8764	28.4653	28.9601	400.087	399.181	20.0023	20.1355	50.5285	50.865	399.678	2.44256	13.6158	100.871	1.71186	-1.47207	0.0257892	0.00148496	0.018572	0.000624888	1	-0.219565	2.73739	1	0	0.19	111115	0.66613	9.05321e-05	301.615	302.026	0.464086	0.015181	3.89901	38.6532	18.5178	28.6709
234	15:16:27	2468	0	0.547695	0.00481685	207.835	0.0917702	1.86845	28.4681	6	1.42	1	2.84	28.8776	28.4681	28.9606	400.169	399.292	20.0016	20.1366	50.5231	50.864	399.699	2.44306	9.07777	100.871	1.71186	-1.47207	0.0257892	0.00148496	0.018572	0.000624888	0.666667	-0.219565	2.73739	1	0	0.19	111115	0.666165	9.17702e-05	301.618	302.028	0.464181	0.0143567	3.89964	38.6598	18.5232	28.6729
235	15:16:37	2478.5	0	0.30375	0.00471859	285.884	0.0899134	1.8687	28.4682	6	1.42	1	2.84	28.8787	28.4682	28.9618	400	399.49	20.0021	20.1343	50.521	50.8556	399.723	2.43014	3.47211	100.871	1.71186	-1.47207	0.0257892	0.00148496	0.018572	0.000624888	0.666667	-0.219565	2.73739	1	0	0.19	111115	0.666206	8.99134e-05	301.618	302.029	0.461726	0.0153956	3.89966	38.66	18.5257	28.6735
236	15:16:47	2488.5	0	0.0802109	0.00443312	359.099	0.0844313	1.86759	28.4608	6	1.42	1	2.84	28.8785	28.4608	28.9619	399.835	399.664	20.0044	20.1286	50.527	50.8427	399.723	2.44122	2.80922	100.871	1.71186	-1.47207	0.0257892	0.00148496	0.018572	0.000624888	1	-0.219565	2.73739	1	0	0.19	111115	0.666205	8.44313e-05	301.611	302.029	0.463832	0.0191165	3.89798	38.6434	18.5147	28.6697
237	15:16:58	2499	0	0.0396563	0.00428234	373.134	0.0815918	1.86824	28.4613	6	1.42	1	2.84	28.8783	28.4613	28.9619	399.875	399.766	20.0033	20.1233	50.5252	50.8295	399.708	2.42375	2.82306	100.871	1.71186	-1.47207	0.0257892	0.00148496	0.018572	0.000624888	1	-0.219565	2.73739	1	0	0.19	111115	0.666181	8.15918e-05	301.611	302.028	0.460513	0.020402	3.8981	38.6444	18.5211	28.6698
238	15:17:08	2509.5	0	0.0103818	0.0041078	383.791	0.078326	1.86955	28.4647	6	1.42	1	2.84	28.8782	28.4647	28.9618	399.871	399.808	20.0027	20.1179	50.5241	50.8159	399.708	2.42027	2.81224	100.871	1.71186	-1.47207	0.0257892	0.00148496	0.018572	0.000624888	1	-0.219565	2.73739	1	0	0.19	111115	0.66618	7.8326e-05	301.615	302.028	0.459851	0.0215568	3.89886	38.652	18.5341	28.6714
239	15:17:18	2519.5	0	-0.0719069	0.003853	417.163	0.0734865	1.86987	28.4637	6	1.42	1	2.84	28.8772	28.4637	28.9613	399.683	399.747	20.0045	20.1126	50.5315	50.8056	399.709	2.423	2.76471	100.871	1.71186	-1.47207	0.0257892	0.00148496	0.018572	0.000624888	1	-0.219565	2.73739	1	0	0.19	111115	0.666182	7.34865e-05	301.614	302.027	0.46037	0.0239698	3.89865	38.6499	18.5373	28.6705
240	15:17:29	2530	0	-0.0377894	0.00376589	403.428	0.0718229	1.86978	28.462	6	1.42	1	2.84	28.8764	28.462	28.9608	399.608	399.621	20.0037	20.1093	50.5322	50.7995	399.704	2.39426	2.73054	100.872	1.71186	-1.47207	0.0257892	0.00148496	0.018572	0.000624888	1	-0.219565	2.73739	1	0	0.19	111115	0.666173	7.18229e-05	301.612	302.026	0.454909	0.0248741	3.89824	38.6455	18.5362	28.6692
241	15:17:39	2540.5	0	0.0341527	0.00375274	373.165	0.0715938	1.87034	28.4637	6	1.42	1	2.84	28.8768	28.4637	28.9605	399.644	399.549	20.0023	20.1076	50.5284	50.7943	399.7	2.39859	2.75252	100.872	1.71186	-1.47207	0.0257892	0.00148496	0.018572	0.000624888	1	-0.219565	2.73739	1	0	0.19	111115	0.666166	7.15938e-05	301.614	302.027	0.455732	0.0248146	3.89863	38.6493	18.5417	28.6702
242	15:17:49	2550.5	0	0.12174	0.00358257	333.921	0.0683655	1.87071	28.4643	6	1.42	1	2.84	28.8772	28.4643	28.9608	399.783	399.559	20.0049	20.1055	50.5324	50.7874	399.695	2.43386	2.74942	100.871	1.71186	-1.47207	0.0257892	0.00148496	0.018572	0.000624888	1	-0.219565	2.73739	1	0	0.19	111115	0.666159	6.83655e-05	301.614	302.027	0.462433	0.0264735	3.89877	38.651	18.5455	28.6708
243	15:18:00	2561	0	0.13121	0.00354976	329.302	0.0677482	1.87093	28.4646	6	1.42	1	2.84	28.8778	28.4646	28.9614	399.886	399.648	20.0045	20.1041	50.5303	50.7821	399.695	2.44662	2.7563	100.871	1.71186	-1.47207	0.0257892	0.00148496	0.018572	0.000624888	1	-0.219565	2.73739	1	0	0.19	111115	0.666159	6.77482e-05	301.615	302.028	0.464858	0.0268383	3.89885	38.6518	18.5477	28.6712
244	15:18:10	2571	0	0.0616621	0.0036417	360.971	0.06952	1.87144	28.4667	6	1.42	1	2.84	28.8786	28.4667	28.9618	399.857	399.723	20.0013	20.1036	50.5202	50.778	399.699	2.42515	2.76987	100.871	1.71186	-1.47207	0.0257892	0.00148496	0.018572	0.000624888	1	-0.219565	2.73739	1	0	0.19	111115	0.666164	6.952e-05	301.617	302.029	0.460778	0.0257536	3.89931	38.6565	18.5529	28.6726
245	15:18:20	2581.5	0	0.0601108	0.00356378	361.096	0.0680575	1.87205	28.4679	6	1.42	1	2.84	28.8791	28.4679	28.9623	399.879	399.748	20.0005	20.1006	50.5147	50.7687	399.701	2.41788	2.72827	100.869	1.71186	-1.47207	0.0257892	0.00148496	0.018572	0.000624888	1	-0.219565	2.73739	1	0	0.19	111115	0.666169	6.80575e-05	301.618	302.029	0.459397	0.0263743	3.89958	38.6598	18.5592	28.6735
246	15:18:31	2592	0	0.0862384	0.00345664	348.324	0.0660142	1.87205	28.4664	6	1.42	1	2.84	28.8788	28.4664	28.9622	399.893	399.724	20.0005	20.0976	50.5156	50.7615	399.696	2.40696	2.72815	100.868	1.71186	-1.47207	0.0257892	0.00148496	0.018572	0.000624888	1	-0.219565	2.73739	1	0	0.19	111115	0.66616	6.60142e-05	301.616	302.029	0.457322	0.0275121	3.89926	38.6569	18.5593	28.6726
247	15:18:41	2602.5	0	0.150193	0.00339213	317.857	0.0647813	1.87199	28.4653	6	1.42	1	2.84	28.8785	28.4653	28.9619	400.011	399.747	20.0004	20.0957	50.5166	50.7569	399.682	2.39276	2.74436	100.869	1.71186	-1.47207	0.0257892	0.00148496	0.018572	0.000624888	1	-0.219565	2.73739	1	0	0.19	111115	0.666136	6.47813e-05	301.615	302.029	0.454624	0.0282146	3.89901	38.6543	18.5586	28.6719
248	15:18:51	2612.5	0	0.120376	0.0034676	333.032	0.0662206	1.872	28.4645	6	1.42	1	2.84	28.878	28.4645	28.9616	400.062	399.841	19.996	20.0934	50.5079	50.7537	399.676	2.41052	2.77242	100.869	1.71186	-1.47207	0.0257892	0.00148496	0.018572	0.000624888	1	-0.219565	2.73739	1	0	0.19	111115	0.666126	6.62206e-05	301.614	302.028	0.457999	0.0275733	3.89882	38.6521	18.5587	28.6712
249	15:19:02	2623	0	0.0945022	0.00334966	343.346	0.0639664	1.87188	28.4623	6	1.42	1	2.84	28.8766	28.4623	28.9609	400.078	399.898	19.9956	20.0897	50.5096	50.7486	399.681	2.4135	2.79983	100.87	1.71186	-1.47207	0.0257892	0.00148496	0.018572	0.000624888	1	-0.219565	2.73739	1	0	0.19	111115	0.666134	6.39664e-05	301.612	302.027	0.458565	0.0288108	3.89832	38.6472	18.5574	28.6695
250	15:19:12	2633.5	0	0.118646	0.00307551	327.038	0.0587438	1.87211	28.462	6	1.42	1	2.84	28.8755	28.462	28.9599	400.152	399.938	20.0002	20.0867	50.5243	50.7436	399.682	2.41834	2.7905	100.87	1.71186	-1.47207	0.0257892	0.00148496	0.018572	0.000624888	1	-0.219565	2.73739	1	0	0.19	111115	0.666137	5.87438e-05	301.612	302.026	0.459485	0.031329	3.89825	38.6463	18.5596	28.6688
251	15:19:22	2643.5	0	0.132	0.00304446	319.539	0.0581451	1.87192	28.461	6	1.42	1	2.84	28.875	28.461	28.9589	400.211	399.978	20.0005	20.0861	50.5279	50.744	399.694	2.42531	2.80482	100.871	1.71186	-1.47207	0.0257892	0.00148496	0.018572	0.000624888	1	-0.219565	2.73739	1	0	0.19	111115	0.666157	5.81451e-05	301.611	302.025	0.46081	0.0317075	3.89802	38.6437	18.5577	28.668
252	15:19:33	2654	0	0.0843218	0.00300554	343.696	0.0574032	1.87195	28.4615	6	1.42	1	2.84	28.8747	28.4615	28.9583	400.16	399.999	20.0025	20.087	50.5331	50.7468	399.71	2.43254	2.81824	100.871	1.71186	-1.47207	0.0257892	0.00148496	0.018572	0.000624888	1	-0.219565	2.73739	1	0	0.19	111115	0.666183	5.74032e-05	301.611	302.025	0.462183	0.0319851	3.89814	38.6448	18.5579	28.6681
253	15:19:43	2664.5	0	0.0486468	0.0029573	361.975	0.0564777	1.87178	28.461	6	1.42	1	2.84	28.8738	28.461	28.9577	400.076	399.969	20.0046	20.0876	50.541	50.7512	399.703	2.4303	2.78328	100.871	1.71186	-1.47207	0.0257892	0.00148496	0.018572	0.000624888	1	-0.219565	2.73739	1	0	0.19	111115	0.666172	5.64777e-05	301.611	302.024	0.461757	0.0323765	3.89804	38.6439	18.5563	28.6674
254	15:19:53	2674.5	0	0.0415804	0.0029851	365.91	0.0569695	1.87051	28.4549	6	1.42	1	2.84	28.8726	28.4549	28.9567	400.016	399.92	20.0028	20.0867	50.5404	50.7523	399.697	2.42343	2.77362	100.87	1.71186	-1.47207	0.0257892	0.00148496	0.018572	0.000624888	1	-0.219565	2.73739	1	0	0.19	111115	0.666161	5.69695e-05	301.605	302.023	0.460451	0.0327733	3.89664	38.6304	18.5438	28.6637
255	15:20:03	2685	0	0.052142	0.00293962	359.848	0.0560823	1.86981	28.4514	6	1.42	1	2.84	28.8713	28.4514	28.9558	399.971	399.859	20.0037	20.0861	50.5455	50.7537	399.686	2.41825	2.76317	100.868	1.71186	-1.47207	0.0257892	0.00148496	0.018572	0.000624888	1	-0.219565	2.73739	1	0	0.19	111115	0.666143	5.60823e-05	301.601	302.021	0.459468	0.0334898	3.89587	38.6234	18.5372	28.6614
256	15:20:14	2695.5	0	0.0705858	0.00300256	350.697	0.0572943	1.8702	28.4534	6	1.42	1	2.84	28.8702	28.4534	28.9552	399.952	399.812	20.0025	20.0868	50.5455	50.758	399.683	2.41611	2.7791	100.867	1.71186	-1.47207	0.0257892	0.00148496	0.018572	0.000624888	1	-0.219565	2.73739	1	0	0.19	111115	0.666139	5.72943e-05	301.603	302.02	0.459062	0.0324819	3.8963	38.628	18.5412	28.6618
257	15:20:24	2706	0	0.120922	0.00311093	326.449	0.0593831	1.87092	28.4568	6	1.42	1	2.84	28.8701	28.4568	28.9544	400.018	399.801	20	20.0874	50.5391	50.7599	399.691	2.42557	2.80339	100.867	1.71186	-1.47207	0.0257892	0.00148496	0.018572	0.000624888	1	-0.219565	2.73739	1	0	0.19	111115	0.666152	5.93831e-05	301.607	302.02	0.460858	0.030988	3.89707	38.6357	18.5483	28.6634
258	15:20:34	2716	0	0.094376	0.00303827	338.763	0.0579975	1.87092	28.4566	6	1.42	1	2.84	28.8702	28.4566	28.9543	399.973	399.797	20.0016	20.0869	50.543	50.7589	399.686	2.41514	2.76081	100.867	1.71186	-1.47207	0.0257892	0.00148496	0.018572	0.000624888	1	-0.219565	2.73739	1	0	0.19	111115	0.666144	5.79975e-05	301.607	302.02	0.458876	0.0316891	3.89703	38.6352	18.5483	28.6634
259	15:20:45	2726.5	0	0.0568871	0.0029028	356.795	0.0554156	1.87097	28.4563	6	1.42	1	2.84	28.8707	28.4563	28.9543	399.861	399.742	20.0042	20.0857	50.548	50.7545	399.684	2.39067	2.71331	100.867	1.71186	-1.47207	0.0257892	0.00148496	0.018572	0.000624888	1	-0.219565	2.73739	1	0	0.19	111115	0.66614	5.54156e-05	301.606	302.021	0.454227	0.0330321	3.89696	38.6345	18.5488	28.6635
260	15:20:55	2737	0	0.0776065	0.00290732	345.56	0.0555129	1.87133	28.4578	6	1.42	1	2.84	28.8708	28.4578	28.9542	399.851	399.701	20.004	20.0857	50.5467	50.7534	399.684	2.39062	2.71469	100.867	1.71186	-1.47207	0.0257892	0.00148496	0.018572	0.000624888	1	-0.219565	2.73739	1	0	0.19	111115	0.666141	5.55129e-05	301.608	302.021	0.454218	0.0328039	3.89731	38.6382	18.5525	28.6643
261	15:21:05	2747	0	0.0436708	0.00291164	364.029	0.0555857	1.87102	28.4559	6	1.42	1	2.84	28.8699	28.4559	28.9541	399.822	399.723	20.0027	20.0845	50.5461	50.7533	399.705	2.42681	2.65403	100.867	1.71186	-1.47207	0.0257892	0.00148496	0.018572	0.000624888	1	-0.219565	2.73739	1	0	0.19	111115	0.666175	5.55857e-05	301.606	302.02	0.461094	0.0329743	3.89687	38.6339	18.5494	28.6629
262	15:21:16	2757.5	0	0.202277	0.00283765	275.237	0.0541389	1.8698	28.4503	6	1.42	1	2.84	28.8686	28.4503	28.9535	400.035	399.699	20.0041	20.0837	50.5532	50.7548	399.708	2.43953	2.5297	100.867	1.71186	-1.47207	0.0257892	0.00148496	0.018572	0.000624888	1	-0.219565	2.73739	1	0	0.19	111115	0.66618	5.41389e-05	301.6	302.019	0.46351	0.0343122	3.8956	38.621	18.5373	28.6594
263	15:21:26	2768	0	0.304454	0.0027894	215.594	0.053203	1.86923	28.4478	6	1.42	1	2.84	28.8671	28.4478	28.9521	400.263	399.774	20.0058	20.0841	50.5619	50.76	399.7	2.43086	2.46397	100.867	1.71186	-1.47207	0.0257892	0.00148496	0.018572	0.000624888	1	-0.219565	2.73739	1	0	0.19	111115	0.666166	5.3203e-05	301.598	302.017	0.461864	0.0348737	3.89505	38.6157	18.5317	28.6575
264	15:21:36	2778	0	0.104357	0.00270818	327.05	0.0516457	1.86888	28.4457	6	1.42	1	2.84	28.8652	28.4457	28.9504	400.041	399.854	20.0067	20.0827	50.5698	50.7622	399.701	2.39117	2.44012	100.867	1.71186	-1.47207	0.0257892	0.00148496	0.018572	0.000624888	1	-0.219565	2.73739	1	0	0.19	111115	0.666168	5.16457e-05	301.596	302.015	0.454323	0.035606	3.89455	38.611	18.5282	28.6554
265	15:21:47	2788.5	0	-0.0679085	0.00262385	428.568	0.0500078	1.86774	28.4405	6	1.42	1	2.84	28.8634	28.4405	28.949	399.693	399.765	20.0086	20.0822	50.5803	50.7663	399.698	2.39828	2.47792	100.867	1.71186	-1.47207	0.0257892	0.00148496	0.018572	0.000624888	0.666667	-0.219565	2.73739	1	0	0.19	111115	0.666164	5.00078e-05	301.59	302.013	0.455673	0.0368872	3.89338	38.599	18.5168	28.6519
266	15:21:57	2799	0	0.061468	0.00269547	351.645	0.0513521	1.86706	28.437	6	1.42	1	2.84	28.8611	28.437	28.9474	399.744	399.621	20.0055	20.0811	50.5803	50.7708	399.696	2.43342	2.49343	100.868	1.71186	-1.47207	0.0257892	0.00148496	0.018572	0.000624888	1	-0.219565	2.73739	1	0	0.19	111115	0.666161	5.13521e-05	301.587	302.011	0.462349	0.0364484	3.89259	38.591	18.5099	28.649
267	15:22:08	2809.5	0	0.209814	0.00272672	266.229	0.0519499	1.86715	28.4366	6	1.42	1	2.84	28.8584	28.4366	28.9451	399.949	399.603	20.0032	20.0796	50.5811	50.7746	399.687	2.39596	2.50541	100.867	1.71186	-1.47207	0.0257892	0.00148496	0.018572	0.000624888	1	-0.219565	2.73739	1	0	0.19	111115	0.666146	5.19499e-05	301.587	302.008	0.455233	0.0357597	3.89251	38.5906	18.511	28.6475
268	15:22:18	2820	0	0.128467	0.00279175	315.114	0.053183	1.86696	28.4359	6	1.42	1	2.84	28.8565	28.4359	28.9434	399.93	399.705	20.0018	20.0801	50.5828	50.7801	399.688	2.3889	2.50395	100.865	1.71186	-1.47207	0.0257892	0.00148496	0.018572	0.000624888	1	-0.219565	2.73739	1	0	0.19	111115	0.666147	5.3183e-05	301.586	302.006	0.453891	0.0349761	3.89234	38.5895	18.5094	28.6462
269	15:22:29	2830.5	0	0.0718331	0.00283324	347.731	0.0539809	1.86723	28.4369	6	1.42	1	2.84	28.8552	28.4369	28.9418	399.874	399.734	20.0004	20.0798	50.5828	50.7833	399.681	2.40468	2.45235	100.865	1.71186	-1.47207	0.0257892	0.00148496	0.018572	0.000624888	1	-0.219565	2.73739	1	0	0.19	111115	0.666136	5.39809e-05	301.587	302.005	0.456888	0.034295	3.89258	38.5921	18.5122	28.6461
270	15:22:39	2840.5	0	0.0792997	0.00277686	342.642	0.0529068	1.86722	28.4369	6	1.42	1	2.84	28.8544	28.4369	28.9406	399.848	399.697	20.0019	20.0797	50.5888	50.786	399.688	2.42304	2.44345	100.866	1.71186	-1.47207	0.0257892	0.00148496	0.018572	0.000624888	1	-0.219565	2.73739	1	0	0.19	111115	0.666146	5.29068e-05	301.587	302.004	0.460378	0.0347657	3.89257	38.5916	18.5119	28.6456
271	15:22:49	2851	0	0.113056	0.00281101	324.251	0.0535405	1.86665	28.4348	6	1.42	1	2.84	28.8544	28.4348	28.9401	399.898	399.696	20.0019	20.0806	50.5892	50.7881	399.685	2.43916	2.47644	100.866	1.71186	-1.47207	0.0257892	0.00148496	0.018572	0.000624888	1	-0.219565	2.73739	1	0	0.19	111115	0.666141	5.35405e-05	301.585	302.004	0.46344	0.0347674	3.8921	38.587	18.5063	28.6446
272	15:23:00	2861.5	0	0.139348	0.00285539	310.758	0.0544144	1.86763	28.4386	6	1.42	1	2.84	28.8546	28.4386	28.9401	399.992	399.75	19.9996	20.0797	50.583	50.785	399.666	2.41694	2.49673	100.864	1.71186	-1.47207	0.0257892	0.00148496	0.018572	0.000624888	1	-0.219565	2.73739	1	0	0.19	111115	0.66611	5.44144e-05	301.589	302.005	0.459219	0.0337967	3.89296	38.5959	18.5163	28.6466
273	15:23:10	2871.5	0	0.155614	0.00281434	300.564	0.0536394	1.86786	28.4385	6	1.42	1	2.84	28.8536	28.4385	28.9394	400.062	399.796	19.9983	20.0772	50.5815	50.7817	399.669	2.41165	2.47129	100.864	1.71186	-1.47207	0.0257892	0.00148496	0.018572	0.000624888	1	-0.219565	2.73739	1	0	0.19	111115	0.666115	5.36394e-05	301.588	302.004	0.458213	0.0340524	3.89293	38.5957	18.5185	28.646
274	15:23:20	2882	0	0.167083	0.00276926	292.694	0.0527321	1.86616	28.4305	6	1.42	1	2.84	28.8531	28.4305	28.9389	400.151	399.869	19.9985	20.0761	50.5844	50.7803	399.692	2.40696	2.46483	100.865	1.71186	-1.47207	0.0257892	0.00148496	0.018572	0.000624888	1	-0.219565	2.73739	1	0	0.19	111115	0.666153	5.27321e-05	301.581	302.003	0.457322	0.0355018	3.89113	38.5776	18.5015	28.6418
275	15:23:30	2892	0	0.0770604	0.00275941	343.887	0.0525301	1.86564	28.4279	6	1.42	1	2.84	28.8526	28.4279	28.9385	400.091	399.943	19.9981	20.0754	50.5846	50.7801	399.694	2.40234	2.45798	100.865	1.71186	-1.47207	0.0257892	0.00148496	0.018572	0.000624888	1	-0.219565	2.73739	1	0	0.19	111115	0.666157	5.25301e-05	301.578	302.003	0.456445	0.0358667	3.89054	38.5718	18.4964	28.6403
276	15:23:41	2902.5	0	-0.00738784	0.00284234	391.984	0.0541108	1.86576	28.4282	6	1.42	1	2.84	28.8514	28.4282	28.9373	399.914	399.893	19.9953	20.0749	50.5807	50.7822	399.685	2.4174	2.45336	100.865	1.71186	-1.47207	0.0257892	0.00148496	0.018572	0.000624888	0.666667	-0.219565	2.73739	1	0	0.19	111115	0.666142	5.41108e-05	301.578	302.001	0.459307	0.0349099	3.89061	38.5726	18.4976	28.6398
277	15:23:51	2913	0	0.00152231	0.00268715	386.827	0.0511728	1.86626	28.43	6	1.42	1	2.84	28.8512	28.43	28.9367	399.76	399.727	19.9985	20.0738	50.5893	50.7805	399.717	2.40877	2.45862	100.865	1.71186	-1.47207	0.0257892	0.00148496	0.018572	0.000624888	1	-0.219565	2.73739	1	0	0.19	111115	0.666195	5.11728e-05	301.58	302.001	0.457666	0.0360896	3.89101	38.5764	18.5025	28.6406
278	15:24:02	2923.5	0	0.0931997	0.00262221	331.562	0.0499504	1.86674	28.4323	6	1.42	1	2.84	28.8509	28.4323	28.9366	399.796	399.626	20.0008	20.0743	50.5968	50.7818	399.72	2.42353	2.43776	100.865	1.71186	-1.47207	0.0257892	0.00148496	0.018572	0.000624888	1	-0.219565	2.73739	1	0	0.19	111115	0.666199	4.99504e-05	301.582	302.001	0.460471	0.0363954	3.89153	38.5817	18.5074	28.6416
279	15:24:12	2933.5	0	0.152551	0.00284572	303.099	0.0542155	1.86713	28.4335	6	1.42	1	2.84	28.8504	28.4335	28.936	399.926	399.665	19.9934	20.0731	50.5794	50.7808	399.684	2.42375	2.42775	100.864	1.71186	-1.47207	0.0257892	0.00148496	0.018572	0.000624888	1	-0.219565	2.73739	1	0	0.19	111115	0.66614	5.42155e-05	301.583	302	0.460513	0.0340396	3.89179	38.5845	18.5114	28.6419
280	15:24:22	2944	0	0.171117	0.00277495	290.462	0.0528766	1.86742	28.4329	6	1.42	1	2.84	28.8486	28.4329	28.9349	400.027	399.739	19.9913	20.0691	50.5779	50.7759	399.689	2.40834	2.4283	100.864	1.71186	-1.47207	0.0257892	0.00148496	0.018572	0.000624888	1	-0.219565	2.73739	1	0	0.19	111115	0.666148	5.28766e-05	301.583	301.999	0.457584	0.0345012	3.89167	38.5833	18.5142	28.6408
281	15:24:33	2954.5	0	0.142784	0.00249407	297.496	0.0475197	1.86706	28.4309	6	1.42	1	2.84	28.8468	28.4309	28.9336	400.043	399.8	19.9983	20.0682	50.6005	50.7781	399.695	2.4283	2.44852	100.864	1.71186	-1.47207	0.0257892	0.00148496	0.018572	0.000624888	1	-0.219565	2.73739	1	0	0.19	111115	0.666159	4.75197e-05	301.581	301.997	0.461376	0.0372503	3.89122	38.5788	18.5107	28.6389
282	15:24:43	2964.5	0	0.0931061	0.00255806	330.397	0.0487157	1.86622	28.4274	6	1.42	1	2.84	28.8458	28.4274	28.9322	399.98	399.811	19.9969	20.0686	50.6008	50.7819	399.689	2.4134	2.46977	100.864	1.71186	-1.47207	0.0257892	0.00148496	0.018572	0.000624888	1	-0.219565	2.73739	1	0	0.19	111115	0.666148	4.87157e-05	301.577	301.996	0.458546	0.0369583	3.89042	38.5709	18.5023	28.6366
283	15:24:53	2975	0	0.0884112	0.0025854	333.864	0.0492148	1.86543	28.4233	6	1.42	1	2.84	28.8441	28.4233	28.9308	399.965	399.803	19.9949	20.0673	50.6007	50.7839	399.678	2.38948	2.4357	100.864	1.71186	-1.47207	0.0257892	0.00148496	0.018572	0.000624888	1	-0.219565	2.73739	1	0	0.19	111115	0.666129	4.92148e-05	301.573	301.994	0.454001	0.0369805	3.88949	38.5617	18.4945	28.6337
284	15:25:03	2985	0	0.143628	0.00244977	295.324	0.0466214	1.86489	28.4209	6	1.42	1	2.84	28.8427	28.4209	28.9293	400.035	399.791	19.9986	20.0672	50.6133	50.7877	399.686	2.41264	2.41229	100.864	1.71186	-1.47207	0.0257892	0.00148496	0.018572	0.000624888	1	-0.219565	2.73739	1	0	0.19	111115	0.666144	4.66214e-05	301.571	301.993	0.458402	0.0384582	3.88895	38.5562	18.4891	28.6318
285	15:25:14	2995.5	0	0.114746	0.00241987	313.005	0.0460575	1.86507	28.4222	6	1.42	1	2.84	28.8417	28.4222	28.9277	399.991	399.791	20.0007	20.0685	50.6221	50.7935	399.698	2.41435	2.41561	100.864	1.71186	-1.47207	0.0257892	0.00148496	0.018572	0.000624888	1	-0.219565	2.73739	1	0	0.19	111115	0.666164	4.60575e-05	301.572	301.992	0.458726	0.0384261	3.88926	38.5593	18.4908	28.632
286	15:25:24	3006	0	-0.0136665	0.00246664	396.503	0.0469504	1.86517	28.4229	6	1.42	1	2.84	28.8406	28.4229	28.9264	399.773	399.766	20.0001	20.0692	50.6234	50.7981	399.694	2.40766	2.42313	100.863	1.71186	-1.47207	0.0257892	0.00148496	0.018572	0.000624888	1	-0.219565	2.73739	1	0	0.19	111115	0.666156	4.69504e-05	301.573	301.991	0.457455	0.0377295	3.8894	38.5614	18.4922	28.6317
287	15:25:35	3016.5	0	0.0277516	0.00261462	370.948	0.049743	1.86436	28.4189	6	1.42	1	2.84	28.8392	28.4189	28.9253	399.753	399.682	19.9953	20.0685	50.6153	50.8003	399.702	2.41733	2.44854	100.862	1.71186	-1.47207	0.0257892	0.00148496	0.018572	0.000624888	1	-0.219565	2.73739	1	0	0.19	111115	0.66617	4.9743e-05	301.569	301.989	0.459293	0.0367013	3.88851	38.5528	18.4843	28.6291
288	15:25:45	3026.5	0	0.0417783	0.00253055	361.61	0.0481236	1.86354	28.4146	6	1.42	1	2.84	28.8379	28.4146	28.9243	399.727	399.636	19.9962	20.0669	50.6207	50.8001	399.704	2.42283	2.46071	100.862	1.71186	-1.47207	0.0257892	0.00148496	0.018572	0.000624888	1	-0.219565	2.73739	1	0	0.19	111115	0.666173	4.81236e-05	301.565	301.988	0.460339	0.0379261	3.88753	38.5431	18.4762	28.6263
289	15:25:55	3037	0	0.0996977	0.00234768	320.648	0.0446556	1.86383	28.4154	6	1.42	1	2.84	28.8368	28.4154	28.9231	399.787	399.611	20.0003	20.066	50.6343	50.8014	399.685	2.4072	2.4141	100.862	1.71186	-1.47207	0.0257892	0.00148496	0.018572	0.000624888	1	-0.219565	2.73739	1	0	0.19	111115	0.666142	4.46556e-05	301.565	301.987	0.457367	0.0393494	3.88772	38.545	18.479	28.6261
290	15:26:06	3047.5	0	0.246616	0.00241209	226.457	0.0459034	1.86477	28.42	6	1.42	1	2.84	28.8359	28.42	28.922	400.101	399.703	19.9995	20.067	50.6352	50.8059	399.678	2.41571	2.41936	100.861	1.71186	-1.47207	0.0257892	0.00148496	0.018572	0.000624888	0.666667	-0.219565	2.73739	1	0	0.19	111115	0.66613	4.59034e-05	301.57	301.986	0.458985	0.0380243	3.88876	38.5554	18.4884	28.628
291	15:26:16	3057.5	0	0.188804	0.00249399	268.53	0.0474565	1.86459	28.4204	6	1.42	1	2.84	28.8362	28.4204	28.9216	400.242	399.931	19.9998	20.0696	50.6348	50.8116	399.686	2.43865	2.46597	100.861	1.71186	-1.47207	0.0257892	0.00148496	0.018572	0.000624888	0.666667	-0.219565	2.73739	1	0	0.19	111115	0.666143	4.74565e-05	301.57	301.986	0.463344	0.0372816	3.88884	38.5564	18.4867	28.6283
292	15:26:26	3068	0	0.0101004	0.00245075	381.547	0.0466079	1.86354	28.4168	6	1.42	1	2.84	28.8368	28.4168	28.9217	400.089	400.046	20.0036	20.0722	50.6427	50.816	399.691	2.42692	2.47995	100.861	1.71186	-1.47207	0.0257892	0.00148496	0.018572	0.000624888	1	-0.219565	2.73739	1	0	0.19	111115	0.666151	4.66079e-05	301.567	301.987	0.461114	0.0382423	3.88803	38.5485	18.4763	28.6268
293	15:26:36	3078	0	-0.0533069	0.0024066	422.919	0.0457546	1.86295	28.4144	6	1.42	1	2.84	28.837	28.4144	28.9216	399.926	399.978	20.0054	20.0727	50.6461	50.8166	399.678	2.42344	2.47479	100.86	1.71186	-1.47207	0.0257892	0.00148496	0.018572	0.000624888	1	-0.219565	2.73739	1	0	0.19	111115	0.666131	4.57546e-05	301.564	301.987	0.460454	0.0390126	3.88749	38.5432	18.4706	28.6257
294	15:26:47	3088.5	0	0.0174621	0.00246586	376.684	0.0468783	1.86287	28.4145	6	1.42	1	2.84	28.8368	28.4145	28.9218	399.896	399.842	20.0047	20.0737	50.6458	50.8198	399.685	2.44563	2.44947	100.86	1.71186	-1.47207	0.0257892	0.00148496	0.018572	0.000624888	1	-0.219565	2.73739	1	0	0.19	111115	0.666142	4.68783e-05	301.565	301.987	0.464669	0.0384515	3.88751	38.5435	18.4698	28.6256
295	15:26:57	3099	0	0.149322	0.00257039	296.177	0.0488587	1.86268	28.4135	6	1.42	1	2.84	28.8363	28.4135	28.9214	400.043	399.79	20.0016	20.0734	50.6388	50.8208	399.689	2.43883	2.44752	100.86	1.71186	-1.47207	0.0257892	0.00148496	0.018572	0.000624888	1	-0.219565	2.73739	1	0	0.19	111115	0.666149	4.88587e-05	301.564	301.986	0.463378	0.0375175	3.88729	38.5414	18.4679	28.6249
296	15:27:08	3109.5	0	0.155548	0.00254664	291.563	0.0484014	1.86244	28.4118	6	1.42	1	2.84	28.8359	28.4118	28.9209	400.15	399.888	20.0006	20.0718	50.6373	50.8179	399.715	2.43447	2.46747	100.86	1.71186	-1.47207	0.0257892	0.00148496	0.018572	0.000624888	1	-0.219565	2.73739	1	0	0.19	111115	0.666191	4.84014e-05	301.562	301.986	0.462549	0.0379176	3.88689	38.5374	18.4656	28.6238
297	15:27:18	3119.5	0	0.0617205	0.00253673	349.596	0.0481983	1.86186	28.4088	6	1.42	1	2.84	28.8344	28.4088	28.9202	400.079	399.957	20.0001	20.071	50.6401	50.8196	399.719	2.44101	2.46812	100.86	1.71186	-1.47207	0.0257892	0.00148496	0.018572	0.000624888	1	-0.219565	2.73739	1	0	0.19	111115	0.666198	4.81983e-05	301.559	301.984	0.463792	0.0382364	3.88622	38.5308	18.4599	28.6216
298	15:27:28	3130	0	0.0327738	0.00255028	367.696	0.0484351	1.86109	28.4041	6	1.42	1	2.84	28.8316	28.4041	28.9188	400.024	399.946	19.9969	20.0681	50.6406	50.8209	399.694	2.41125	2.44631	100.86	1.71186	-1.47207	0.0257892	0.00148496	0.018572	0.000624888	1	-0.219565	2.73739	1	0	0.19	111115	0.666157	4.84351e-05	301.554	301.982	0.458137	0.0383033	3.88515	38.5203	18.4522	28.6178
299	15:27:39	3140.5	0	0.069585	0.00237393	341.693	0.0450938	1.86131	28.4036	6	1.42	1	2.84	28.8287	28.4036	28.9166	400.035	399.904	19.9986	20.0649	50.6522	50.8211	399.685	2.38745	2.45797	100.86	1.71186	-1.47207	0.0257892	0.00148496	0.018572	0.000624888	1	-0.219565	2.73739	1	0	0.19	111115	0.666142	4.50938e-05	301.554	301.979	0.453615	0.0395858	3.88506	38.5193	18.4544	28.6162
300	15:27:49	3150.5	0	0.0721779	0.00228716	338.157	0.0434264	1.86045	28.3998	6	1.42	1	2.84	28.8265	28.3998	28.9141	400.037	399.903	20.001	20.0649	50.6646	50.8272	399.662	2.41043	2.44664	100.86	1.71186	-1.47207	0.0257892	0.00148496	0.018572	0.000624888	1	-0.219565	2.73739	1	0	0.19	111115	0.666103	4.34264e-05	301.55	301.977	0.457982	0.0406887	3.88419	38.5108	18.4459	28.6132
301	15:27:59	3161	0	0.116389	0.00218413	303.925	0.0414499	1.85949	28.3962	6	1.42	1	2.84	28.8241	28.3962	28.9119	400.135	399.936	20.0052	20.0662	50.6829	50.8374	399.668	2.42255	2.41398	100.86	1.71186	-1.47207	0.0257892	0.00148496	0.018572	0.000624888	1	-0.219565	2.73739	1	0	0.19	111115	0.666113	4.14499e-05	301.546	301.974	0.460285	0.0418672	3.88337	38.5024	18.4362	28.6101
302	15:28:10	3171.5	0	0.1128	0.00218627	306.689	0.0414816	1.85909	28.3949	6	1.42	1	2.84	28.8217	28.3949	28.9098	400.224	400.03	20.0061	20.0671	50.6929	50.8472	399.685	2.41101	2.42445	100.861	1.71186	-1.47207	0.0257892	0.00148496	0.018572	0.000624888	1	-0.219565	2.73739	1	0	0.19	111115	0.666141	4.14816e-05	301.545	301.972	0.458092	0.0416753	3.88308	38.4994	18.4323	28.6083
303	15:28:20	3181.5	0	0.0102641	0.0023587	381.231	0.0447238	1.858	28.3904	6	1.42	1	2.84	28.8199	28.3904	28.9075	400.1	400.058	20.0021	20.0679	50.689	50.855	399.691	2.42567	2.43392	100.861	1.71186	-1.47207	0.0257892	0.00148496	0.018572	0.000624888	0.666667	-0.219565	2.73739	1	0	0.19	111115	0.666152	4.47238e-05	301.54	301.97	0.460877	0.0404395	3.88207	38.4893	18.4214	28.6051
304	15:28:30	3192	0	0.0277433	0.00236033	369.484	0.0447459	1.85764	28.3884	6	1.42	1	2.84	28.8178	28.3884	28.9056	400.051	399.982	20.001	20.0669	50.6916	50.8588	399.704	2.43012	2.4458	100.861	1.71186	-1.47207	0.0257892	0.00148496	0.018572	0.000624888	1	-0.219565	2.73739	1	0	0.19	111115	0.666173	4.47459e-05	301.538	301.968	0.461723	0.0404336	3.88161	38.4847	18.4178	28.6031
305	15:28:41	3202.5	0	0.0541436	0.00235304	351.71	0.0446127	1.85783	28.3893	6	1.42	1	2.84	28.8153	28.3893	28.9038	400.07	399.962	20.0016	20.0672	50.7007	50.8668	399.696	2.41874	2.46029	100.861	1.71186	-1.47207	0.0257892	0.00148496	0.018572	0.000624888	1	-0.219565	2.73739	1	0	0.19	111115	0.666159	4.46127e-05	301.539	301.965	0.459561	0.0400069	3.88182	38.487	18.4198	28.6023
306	15:28:51	3213	0	0.00740163	0.00238944	383.093	0.045286	1.85716	28.387	6	1.42	1	2.84	28.8134	28.387	28.9016	399.972	399.934	20.0023	20.0689	50.7073	50.8763	399.687	2.42168	2.42711	100.86	1.71186	-1.47207	0.0257892	0.00148496	0.018572	0.000624888	1	-0.219565	2.73739	1	0	0.19	111115	0.666144	4.5286e-05	301.537	301.963	0.460119	0.0397275	3.88131	38.4821	18.4132	28.6002
307	15:29:01	3223	0	0.00310611	0.00239382	385.868	0.0453606	1.85683	28.3853	6	1.42	1	2.84	28.8117	28.3853	28.8998	399.897	399.865	20.0016	20.0683	50.7109	50.8802	399.693	2.4176	2.44484	100.861	1.71186	-1.47207	0.0257892	0.00148496	0.018572	0.000624888	1	-0.219565	2.73739	1	0	0.19	111115	0.666154	4.53606e-05	301.535	301.962	0.459344	0.0396881	3.88093	38.4782	18.4099	28.5985
308	15:29:12	3233.5	0	0.0728347	0.00237238	339.427	0.0449718	1.85753	28.3879	6	1.42	1	2.84	28.8098	28.3879	28.8981	399.939	399.803	20.0008	20.067	50.7147	50.8824	399.706	2.40773	2.45669	100.86	1.71186	-1.47207	0.0257892	0.00148496	0.018572	0.000624888	1	-0.219565	2.73739	1	0	0.19	111115	0.666177	4.49718e-05	301.538	301.96	0.457469	0.0392625	3.88149	38.4838	18.4168	28.5988
309	15:29:22	3244	0	0.0740891	0.00239557	339.097	0.0453838	1.85642	28.3824	6	1.42	1	2.84	28.8078	28.3824	28.8963	399.962	399.824	19.9992	20.0659	50.7163	50.8851	399.693	2.41052	2.43274	100.86	1.71186	-1.47207	0.0257892	0.00148496	0.018572	0.000624888	1	-0.219565	2.73739	1	0	0.19	111115	0.666155	4.53838e-05	301.532	301.958	0.457999	0.0395277	3.88027	38.4719	18.4059	28.5951
310	15:29:32	3254	0	0.0105939	0.00241342	380.957	0.0457026	1.85566	28.3786	6	1.42	1	2.84	28.8055	28.3786	28.8942	399.866	399.823	19.9977	20.0649	50.7184	50.8895	399.68	2.44112	2.46061	100.86	1.71186	-1.47207	0.0257892	0.00148496	0.018572	0.000624888	1	-0.219565	2.73739	1	0	0.19	111115	0.666134	4.57026e-05	301.529	301.955	0.463812	0.0396316	3.8794	38.4633	18.3983	28.592
311	15:29:43	3264.5	0	0.0109565	0.0023415	380.42	0.0443482	1.85591	28.3787	6	1.42	1	2.84	28.8033	28.3787	28.8922	399.785	399.742	19.9977	20.0629	50.7255	50.8907	399.685	2.44963	2.45222	100.859	1.71186	-1.47207	0.0257892	0.00148496	0.018572	0.000624888	1	-0.219565	2.73739	1	0	0.19	111115	0.666142	4.43482e-05	301.529	301.953	0.46543	0.0400081	3.87944	38.4639	18.401	28.591
312	15:29:53	3275	0	0.0155478	0.00237575	377.404	0.0449762	1.85507	28.3745	6	1.42	1	2.84	28.8013	28.3745	28.8906	399.71	399.66	19.9957	20.0619	50.7259	50.8936	399.69	2.42763	2.4712	100.858	1.71186	-1.47207	0.0257892	0.00148496	0.018572	0.000624888	1	-0.219565	2.73739	1	0	0.19	111115	0.666149	4.49762e-05	301.524	301.951	0.461249	0.0399454	3.87848	38.4547	18.3928	28.5879
313	15:30:03	3285	0	0.0478224	0.00238127	356.008	0.0450559	1.85407	28.3699	6	1.42	1	2.84	28.7998	28.3699	28.8891	399.708	399.609	19.9952	20.0614	50.7284	50.8971	399.696	2.41384	2.48504	100.859	1.71186	-1.47207	0.0257892	0.00148496	0.018572	0.000624888	1	-0.219565	2.73739	1	0	0.19	111115	0.66616	4.50559e-05	301.52	301.95	0.45863	0.0402983	3.87744	38.4443	18.3829	28.5848
314	15:30:14	3295.5	0	0.0906966	0.00232978	326.288	0.0440913	1.85442	28.3715	6	1.42	1	2.84	28.7983	28.3715	28.8873	399.779	399.616	19.9968	20.0616	50.7362	50.9012	399.697	2.40711	2.46104	100.858	1.71186	-1.47207	0.0257892	0.00148496	0.018572	0.000624888	1	-0.219565	2.73739	1	0	0.19	111115	0.666161	4.40913e-05	301.521	301.948	0.45735	0.0403564	3.8778	38.4481	18.3865	28.5849
315	15:30:24	3306	0	0.0643152	0.00236292	344.787	0.0447233	1.85464	28.3724	6	1.42	1	2.84	28.7973	28.3724	28.8857	399.771	399.648	19.9958	20.0616	50.7374	50.9039	399.678	2.39951	2.45435	100.858	1.71186	-1.47207	0.0257892	0.00148496	0.018572	0.000624888	1	-0.219565	2.73739	1	0	0.19	111115	0.666129	4.47233e-05	301.522	301.947	0.455907	0.0397599	3.87801	38.4503	18.3886	28.5848
316	15:30:34	3316	0	0.0994938	0.00233243	320.439	0.0441307	1.85399	28.3693	6	1.42	1	2.84	28.7969	28.3693	28.8848	399.82	399.645	19.9961	20.061	50.7393	50.9044	399.666	2.40002	2.40617	100.859	1.71186	-1.47207	0.0257892	0.00148496	0.018572	0.000624888	1	-0.219565	2.73739	1	0	0.19	111115	0.66611	4.41307e-05	301.519	301.947	0.456003	0.0404123	3.87732	38.4431	18.3821	28.5831
317	15:30:45	3326.5	0	0.161755	0.00231871	277.728	0.0438935	1.85492	28.3732	6	1.42	1	2.84	28.7964	28.3732	28.884	399.959	399.689	19.996	20.0606	50.7411	50.9052	399.678	2.421	2.36633	100.858	1.71186	-1.47207	0.0257892	0.00148496	0.018572	0.000624888	1	-0.219565	2.73739	1	0	0.19	111115	0.666131	4.38935e-05	301.523	301.946	0.459989	0.0399814	3.8782	38.452	18.3914	28.5848
318	15:30:55	3337	0	0.145618	0.00218899	282.949	0.0414473	1.85521	28.3742	6	1.42	1	2.84	28.7951	28.3742	28.8828	400.049	399.805	19.9993	20.0603	50.7514	50.9061	399.695	2.4177	2.43129	100.856	1.71186	-1.47207	0.0257892	0.00148496	0.018572	0.000624888	1	-0.219565	2.73739	1	0	0.19	111115	0.666158	4.14473e-05	301.524	301.945	0.459363	0.0408991	3.87842	38.4549	18.3947	28.5847
319	15:31:05	3347	0	0.0633759	0.00217334	341.95	0.0411092	1.85332	28.3657	6	1.42	1	2.84	28.7934	28.3657	28.8814	399.99	399.87	19.9996	20.0601	50.7567	50.9102	399.697	2.41512	2.48363	100.855	1.71186	-1.47207	0.0257892	0.00148496	0.018572	0.000624888	1	-0.219565	2.73739	1	0	0.19	111115	0.666162	4.11092e-05	301.516	301.943	0.458873	0.0419777	3.87649	38.4361	18.376	28.5795
320	15:31:16	3357.5	0	0.0600867	0.00226336	346.041	0.0427822	1.85212	28.3602	6	1.42	1	2.84	28.792	28.3602	28.8802	399.948	399.833	19.9967	20.0597	50.7547	50.9143	399.701	2.40665	2.46773	100.856	1.71186	-1.47207	0.0257892	0.00148496	0.018572	0.000624888	1	-0.219565	2.73739	1	0	0.19	111115	0.666169	4.27822e-05	301.51	301.942	0.457263	0.041662	3.87527	38.4237	18.364	28.5761
321	15:31:26	3368	0	0.110513	0.00231336	312.571	0.043723	1.85199	28.3592	6	1.42	1	2.84	28.7903	28.3592	28.8786	400.031	399.838	19.9941	20.0585	50.7533	50.9163	399.697	2.40417	2.40713	100.857	1.71186	-1.47207	0.0257892	0.00148496	0.018572	0.000624888	1	-0.219565	2.73739	1	0	0.19	111115	0.666162	4.3723e-05	301.509	301.94	0.456792	0.0411036	3.87502	38.421	18.3626	28.5747
322	15:31:36	3378	0	0.0209188	0.00234781	373.873	0.0443841	1.85243	28.3611	6	1.42	1	2.84	28.7889	28.3611	28.8767	399.907	399.849	19.9931	20.0584	50.7547	50.9205	399.684	2.41963	2.38301	100.857	1.71186	-1.47207	0.0257892	0.00148496	0.018572	0.000624888	1	-0.219565	2.73739	1	0	0.19	111115	0.66614	4.43841e-05	301.511	301.939	0.45973	0.0403517	3.87546	38.4252	18.3668	28.575
323	15:31:47	3388.5	0	-0.0137166	0.00230682	397.212	0.0436184	1.85279	28.3621	6	1.42	1	2.84	28.7878	28.3621	28.8754	399.762	399.756	19.9928	20.0569	50.7576	50.9207	399.678	2.42192	2.4218	100.857	1.71186	-1.47207	0.0257892	0.00148496	0.018572	0.000624888	1	-0.219565	2.73739	1	0	0.19	111115	0.66613	4.36184e-05	301.512	301.938	0.460164	0.0404591	3.87568	38.4273	18.3704	28.5749
324	15:31:57	3399	0	0.0382825	0.00229904	361.504	0.0434806	1.85318	28.363	6	1.42	1	2.84	28.7866	28.363	28.8746	399.773	399.689	19.9911	20.0551	50.7566	50.9193	399.687	2.4157	2.45994	100.857	1.71186	-1.47207	0.0257892	0.00148496	0.018572	0.000624888	1	-0.219565	2.73739	1	0	0.19	111115	0.666146	4.34806e-05	301.513	301.937	0.458983	0.0402407	3.87588	38.4294	18.3743	28.5748
325	15:32:07	3409	0	0.0619732	0.00224496	344.197	0.0424518	1.85289	28.3613	6	1.42	1	2.84	28.7851	28.3613	28.8732	399.775	399.657	19.992	20.0545	50.763	50.9218	399.694	2.41086	2.49417	100.857	1.71186	-1.47207	0.0257892	0.00148496	0.018572	0.000624888	1	-0.219565	2.73739	1	0	0.19	111115	0.666156	4.24518e-05	301.511	301.935	0.458064	0.0407583	3.87552	38.4259	18.3714	28.5732
326	15:32:18	3419.5	0	0.112247	0.00217559	306.381	0.0411232	1.85209	28.3574	6	1.42	1	2.84	28.7834	28.3574	28.8716	399.862	399.669	19.993	20.0535	50.7702	50.9243	399.685	2.40816	2.49643	100.857	1.71186	-1.47207	0.0257892	0.00148496	0.018572	0.000624888	1	-0.219565	2.73739	1	0	0.19	111115	0.666142	4.11232e-05	301.507	301.933	0.45755	0.0417103	3.87463	38.417	18.3635	28.5704
327	15:32:28	3430	0	0.13306	0.00218192	291.67	0.0412269	1.85139	28.3539	6	1.42	1	2.84	28.7814	28.3539	28.8699	399.989	399.765	19.992	20.0527	50.7741	50.9281	399.686	2.4119	2.44622	100.857	1.71186	-1.47207	0.0257892	0.00148496	0.018572	0.000624888	1	-0.219565	2.73739	1	0	0.19	111115	0.666143	4.12269e-05	301.504	301.931	0.458261	0.0418665	3.87384	38.4092	18.3565	28.5677
328	15:32:38	3440	0	0.121614	0.00209453	296.365	0.0395878	1.85189	28.3561	6	1.42	1	2.84	28.7793	28.3561	28.8679	400.064	399.858	19.9944	20.0527	50.7858	50.9335	399.683	2.41254	2.42993	100.857	1.71186	-1.47207	0.0257892	0.00148496	0.018572	0.000624888	1	-0.219565	2.73739	1	0	0.19	111115	0.666139	3.95878e-05	301.506	301.929	0.458382	0.0421128	3.87435	38.4142	18.3616	28.5677
329	15:32:48	3450.5	0	0.116908	0.00200952	296.241	0.037983	1.85193	28.3575	6	1.42	1	2.84	28.7782	28.3575	28.866	400.112	399.914	19.9995	20.0554	50.8017	50.9439	399.686	2.41582	2.45838	100.857	1.71186	-1.47207	0.0257892	0.00148496	0.018572	0.000624888	1	-0.219565	2.73739	1	0	0.19	111115	0.666143	3.7983e-05	301.508	301.928	0.459005	0.0425876	3.87466	38.4173	18.3619	28.5679
330	15:32:59	3461	0	0.0919677	0.00217086	321.227	0.0410212	1.85151	28.3573	6	1.42	1	2.84	28.7787	28.3573	28.8654	400.127	399.964	19.9988	20.0591	50.7999	50.9522	399.687	2.40324	2.44921	100.857	1.71186	-1.47207	0.0257892	0.00148496	0.018572	0.000624888	1	-0.219565	2.73739	1	0	0.19	111115	0.666145	4.10212e-05	301.507	301.929	0.456615	0.041133	3.87461	38.4169	18.3578	28.568
331	15:33:09	3471	0	0.0413816	0.00228973	359.58	0.0432708	1.85172	28.3586	6	1.42	1	2.84	28.7794	28.3586	28.8656	400.096	400.007	19.9964	20.0601	50.7913	50.9526	399.687	2.40766	2.42916	100.856	1.71186	-1.47207	0.0257892	0.00148496	0.018572	0.000624888	1	-0.219565	2.73739	1	0	0.19	111115	0.666145	4.32708e-05	301.509	301.929	0.457455	0.0399361	3.8749	38.4201	18.36	28.569
332	15:33:19	3481.5	0	-0.00669974	0.00229153	392.649	0.0432844	1.85087	28.3546	6	1.42	1	2.84	28.7799	28.3546	28.8658	399.969	399.953	19.9958	20.0595	50.788	50.9502	399.693	2.42641	2.4448	100.857	1.71186	-1.47207	0.0257892	0.00148496	0.018572	0.000624888	1	-0.219565	2.73739	1	0	0.19	111115	0.666155	4.32844e-05	301.505	301.93	0.461018	0.0405825	3.874	38.411	18.3514	28.5673
333	15:33:30	3492	0	0.00186385	0.00227877	386.652	0.0430286	1.85024	28.3517	6	1.42	1	2.84	28.7799	28.3517	28.8661	399.88	399.851	19.9957	20.059	50.788	50.9488	399.69	2.43318	2.44918	100.857	1.71186	-1.47207	0.0257892	0.00148496	0.018572	0.000624888	1	-0.219565	2.73739	1	0	0.19	111115	0.666151	4.30286e-05	301.502	301.93	0.462304	0.0411144	3.87334	38.4042	18.3452	28.5658
334	15:33:40	3502	0	0.0715884	0.00221646	336.958	0.0418712	1.85104	28.3549	6	1.42	1	2.84	28.7794	28.3549	28.8656	399.945	399.813	19.9966	20.0582	50.7919	50.9481	399.682	2.44293	2.45961	100.857	1.71186	-1.47207	0.0257892	0.00148496	0.018572	0.000624888	1	-0.219565	2.73739	1	0	0.19	111115	0.666137	4.18712e-05	301.505	301.929	0.464156	0.041221	3.87406	38.4113	18.3531	28.5672
335	15:33:50	3512.5	0	0.164502	0.0021822	269.065	0.0412352	1.85151	28.3568	6	1.42	1	2.84	28.7789	28.3568	28.8651	400.149	399.877	19.9973	20.058	50.7946	50.9489	399.688	2.42907	2.45237	100.857	1.71186	-1.47207	0.0257892	0.00148496	0.018572	0.000624888	0.666667	-0.219565	2.73739	1	0	0.19	111115	0.666147	4.12352e-05	301.507	301.929	0.461523	0.0411842	3.87448	38.4158	18.3578	28.5678
336	15:34:01	3523	0	0.0768367	0.00207216	329.605	0.0391562	1.85144	28.3571	6	1.42	1	2.84	28.7777	28.3571	28.8648	400.146	400.007	20.0019	20.0595	50.8091	50.9557	399.695	2.43306	2.4422	100.856	1.71186	-1.47207	0.0257892	0.00148496	0.018572	0.000624888	1	-0.219565	2.73739	1	0	0.19	111115	0.666158	3.91562e-05	301.507	301.928	0.462281	0.0420257	3.87456	38.4167	18.3572	28.5674
337	15:34:11	3533	0	-0.0319429	0.00214531	411.565	0.0405207	1.85069	28.3545	6	1.42	1	2.84	28.7763	28.3545	28.8641	399.974	399.998	20.0013	20.0609	50.8128	50.9637	399.687	2.41896	2.45654	100.857	1.71186	-1.47207	0.0257892	0.00148496	0.018572	0.000624888	1	-0.219565	2.73739	1	0	0.19	111115	0.666144	4.05207e-05	301.504	301.926	0.459603	0.0414805	3.87396	38.4106	18.3497	28.5654
338	15:34:21	3543.5	0	0.0159754	0.00220624	376.545	0.0416465	1.84964	28.349	6	1.42	1	2.84	28.775	28.349	28.8633	399.92	399.871	19.9976	20.0589	50.8076	50.9633	399.691	2.41829	2.46182	100.857	1.71186	-1.47207	0.0257892	0.00148496	0.018572	0.000624888	1	-0.219565	2.73739	1	0	0.19	111115	0.666151	4.16465e-05	301.499	301.925	0.459476	0.0414714	3.87273	38.3981	18.3392	28.562
339	15:34:32	3554	0	0.0385847	0.00206118	358.363	0.0389016	1.84923	28.346	6	1.42	1	2.84	28.7733	28.346	28.8617	399.869	399.787	19.9992	20.0564	50.8154	50.9615	399.692	2.42561	2.46184	100.857	1.71186	-1.47207	0.0257892	0.00148496	0.018572	0.000624888	1	-0.219565	2.73739	1	0	0.19	111115	0.666153	3.89016e-05	301.496	301.923	0.460866	0.0430365	3.87206	38.3916	18.3352	28.5597
340	15:34:42	3564	0	0.021224	0.00208851	371.82	0.0394122	1.849	28.345	6	1.42	1	2.84	28.7716	28.345	28.8596	399.801	399.745	19.9985	20.0565	50.8194	50.9663	399.689	2.41525	2.46303	100.857	1.71186	-1.47207	0.0257892	0.00148496	0.018572	0.000624888	1	-0.219565	2.73739	1	0	0.19	111115	0.666148	3.94122e-05	301.495	301.922	0.458898	0.0426609	3.87183	38.3895	18.333	28.5583
341	15:34:52	3574.5	0	0.0274605	0.00214115	367.583	0.0403956	1.84857	28.3431	6	1.42	1	2.84	28.7693	28.3431	28.8575	399.77	399.705	19.9972	20.0566	50.8225	50.9729	399.694	2.42018	2.46823	100.856	1.71186	-1.47207	0.0257892	0.00148496	0.018572	0.000624888	1	-0.219565	2.73739	1	0	0.19	111115	0.666157	4.03956e-05	301.493	301.919	0.459834	0.0421306	3.8714	38.3854	18.3288	28.5562
342	15:35:03	3585	0	0.0409735	0.00207835	356.709	0.0391888	1.84749	28.3377	6	1.42	1	2.84	28.7675	28.3377	28.8558	399.774	399.689	19.9979	20.0555	50.8283	50.9755	399.686	2.41631	2.46051	100.855	1.71186	-1.47207	0.0257892	0.00148496	0.018572	0.000624888	1	-0.219565	2.73739	1	0	0.19	111115	0.666143	3.91888e-05	301.488	301.917	0.459098	0.0431981	3.87018	38.3738	18.3182	28.5526
343	15:35:13	3595	0	0.0956543	0.00199503	312.213	0.0376184	1.84745	28.3372	6	1.42	1	2.84	28.7661	28.3372	28.8543	399.886	399.719	19.9997	20.0551	50.8369	50.9779	399.683	2.41783	2.45413	100.854	1.71186	-1.47207	0.0257892	0.00148496	0.018572	0.000624888	1	-0.219565	2.73739	1	0	0.19	111115	0.666139	3.76184e-05	301.487	301.916	0.459389	0.0438587	3.87009	38.3732	18.3181	28.5517
344	15:35:23	3605.5	0	0.141797	0.00208565	280.679	0.039319	1.84714	28.3362	6	1.42	1	2.84	28.7641	28.3362	28.8527	400.032	399.796	19.9978	20.0556	50.8388	50.9852	399.705	2.41744	2.47924	100.855	1.71186	-1.47207	0.0257892	0.00148496	0.018572	0.000624888	1	-0.219565	2.73739	1	0	0.19	111115	0.666174	3.9319e-05	301.486	301.914	0.459313	0.0428811	3.86985	38.3706	18.3149	28.5501
345	15:35:33	3615.5	0	0.192388	0.00213003	245.548	0.0401432	1.8466	28.3335	6	1.42	1	2.84	28.7621	28.3335	28.8508	400.206	399.894	19.9961	20.0551	50.8398	50.9898	399.7	2.40186	2.46241	100.855	1.71186	-1.47207	0.0257892	0.00148496	0.018572	0.000624888	1	-0.219565	2.73739	1	0	0.19	111115	0.666167	4.01432e-05	301.484	301.912	0.456353	0.0425319	3.86925	38.3647	18.3095	28.5478
346	15:35:44	3626	0	0.130625	0.00201374	285.845	0.0379365	1.84577	28.3297	6	1.42	1	2.84	28.7607	28.3297	28.849	400.256	400.038	19.9992	20.055	50.8507	50.993	399.688	2.40916	2.43793	100.853	1.71186	-1.47207	0.0257892	0.00148496	0.018572	0.000624888	1	-0.219565	2.73739	1	0	0.19	111115	0.666146	3.79365e-05	301.48	301.911	0.45774	0.0439736	3.86838	38.3566	18.3016	28.5452
347	15:35:54	3636.5	0	-0.0467506	0.00199881	425.092	0.0376358	1.84481	28.326	6	1.42	1	2.84	28.7589	28.326	28.8477	400.036	400.084	20.0012	20.0565	50.8611	51.0019	399.688	2.41718	2.45601	100.853	1.71186	-1.47207	0.0257892	0.00148496	0.018572	0.000624888	1	-0.219565	2.73739	1	0	0.19	111115	0.666146	3.76358e-05	301.476	301.909	0.459264	0.0443789	3.86756	38.3486	18.2921	28.5424
348	15:36:05	3647	0	-0.0853345	0.00204047	454.018	0.0384089	1.84429	28.3238	6	1.42	1	2.84	28.7562	28.3238	28.8459	399.826	399.931	20.0002	20.0567	50.8666	51.0106	399.691	2.42334	2.46316	100.853	1.71186	-1.47207	0.0257892	0.00148496	0.018572	0.000624888	0.666667	-0.219565	2.73739	1	0	0.19	111115	0.666152	3.84089e-05	301.474	301.906	0.460434	0.0439407	3.86707	38.3437	18.287	28.54
349	15:36:15	3657	0	0.0241797	0.00203139	369.142	0.0382214	1.8435	28.3201	6	1.42	1	2.84	28.7544	28.3201	28.8442	399.839	399.779	19.9999	20.0562	50.8717	51.0144	399.697	2.43787	2.49156	100.853	1.71186	-1.47207	0.0257892	0.00148496	0.018572	0.000624888	1	-0.219565	2.73739	1	0	0.19	111115	0.666161	3.82214e-05	301.47	301.904	0.463195	0.044332	3.86622	38.3353	18.2791	28.5372
350	15:36:25	3667.5	0	0.0907444	0.00198478	315.813	0.0373392	1.84322	28.3189	6	1.42	1	2.84	28.753	28.3189	28.8427	399.944	399.785	20.0013	20.0562	50.8789	51.0185	399.692	2.42104	2.47058	100.853	1.71186	-1.47207	0.0257892	0.00148496	0.018572	0.000624888	1	-0.219565	2.73739	1	0	0.19	111115	0.666153	3.73392e-05	301.469	301.903	0.459998	0.0447066	3.86595	38.3325	18.2763	28.5359
351	15:36:36	3678	0	0.0450089	0.00201041	352.66	0.0378295	1.84363	28.3207	6	1.42	1	2.84	28.7516	28.3207	28.8412	399.927	399.836	20.0007	20.0564	50.8821	51.0238	399.693	2.41518	2.43331	100.853	1.71186	-1.47207	0.0257892	0.00148496	0.018572	0.000624888	1	-0.219565	2.73739	1	0	0.19	111115	0.666156	3.78295e-05	301.471	301.902	0.458884	0.0440041	3.86637	38.3367	18.2803	28.5361
352	15:36:46	3688	0	0.0348616	0.00211882	362.018	0.0398721	1.84382	28.3214	6	1.42	1	2.84	28.7507	28.3214	28.8399	399.913	399.837	19.9973	20.056	50.8766	51.0255	399.698	2.45113	2.48401	100.853	1.71186	-1.47207	0.0257892	0.00148496	0.018572	0.000624888	1	-0.219565	2.73739	1	0	0.19	111115	0.666163	3.98721e-05	301.471	301.901	0.465715	0.0428525	3.86653	38.3382	18.2822	28.5361
353	15:36:56	3698.5	0	0.0449407	0.00205425	353.446	0.0386615	1.84399	28.3212	6	1.42	1	2.84	28.7493	28.3212	28.8385	399.91	399.819	19.997	20.0538	50.8785	51.024	399.69	2.46339	2.52208	100.853	1.71186	-1.47207	0.0257892	0.00148496	0.018572	0.000624888	1	-0.219565	2.73739	1	0	0.19	111115	0.66615	3.86615e-05	301.471	301.899	0.468044	0.0433339	3.86647	38.3378	18.2839	28.5352
354	15:37:06	3708.5	0	0.103886	0.00191181	302.253	0.0359905	1.84439	28.3228	6	1.42	1	2.84	28.7482	28.3228	28.8374	400.003	399.825	20.0006	20.0536	50.8909	51.026	399.69	2.42757	2.48391	100.853	1.71186	-1.47207	0.0257892	0.00148496	0.018572	0.000624888	1	-0.219565	2.73739	1	0	0.19	111115	0.666149	3.59905e-05	301.473	301.898	0.461238	0.0442223	3.86685	38.3415	18.288	28.5355
355	15:37:17	3719	0	0.136776	0.00197049	278.559	0.0370705	1.84322	28.3185	6	1.42	1	2.84	28.7475	28.3185	28.8363	400.129	399.901	20.001	20.0555	50.8949	51.033	399.702	2.41684	2.47905	100.853	1.71186	-1.47207	0.0257892	0.00148496	0.018572	0.000624888	1	-0.219565	2.73739	1	0	0.19	111115	0.666171	3.70705e-05	301.469	301.898	0.4592	0.0441356	3.86588	38.3318	18.2763	28.533
356	15:37:27	3729.5	0	0.0735756	0.00200227	330.163	0.0376625	1.84297	28.3181	6	1.42	1	2.84	28.7465	28.3181	28.8353	400.119	399.986	20.0014	20.0568	50.8991	51.0396	399.71	2.43659	2.49256	100.854	1.71186	-1.47207	0.0257892	0.00148496	0.018572	0.000624888	1	-0.219565	2.73739	1	0	0.19	111115	0.666183	3.76625e-05	301.468	301.897	0.462952	0.0438158	3.86577	38.3305	18.2737	28.5323
357	15:37:38	3740	0	-0.00861497	0.00201222	394.895	0.0378513	1.84304	28.319	6	1.42	1	2.84	28.7459	28.319	28.8346	400.02	400.01	20.0026	20.0582	50.9039	51.0451	399.704	2.42524	2.46618	100.854	1.71186	-1.47207	0.0257892	0.00148496	0.018572	0.000624888	1	-0.219565	2.73739	1	0	0.19	111115	0.666173	3.78513e-05	301.469	301.896	0.460795	0.0434816	3.86599	38.3327	18.2744	28.5325
358	15:37:48	3750.5	0	-0.0171357	0.00207374	401.112	0.0389828	1.84187	28.3144	6	1.42	1	2.84	28.7456	28.3144	28.8342	399.934	399.936	20.0025	20.0598	50.9039	51.0501	399.699	2.42497	2.4782	100.853	1.71186	-1.47207	0.0257892	0.00148496	0.018572	0.000624888	1	-0.219565	2.73739	1	0	0.19	111115	0.666165	3.89828e-05	301.464	301.896	0.460745	0.0434919	3.86496	38.3227	18.2629	28.53
359	15:37:58	3760.5	0	0.108191	0.00202859	303.901	0.0381355	1.84191	28.3141	6	1.42	1	2.84	28.7458	28.3141	28.834	400.062	399.877	20.0026	20.0587	50.904	51.0469	399.693	2.43293	2.4859	100.853	1.71186	-1.47207	0.0257892	0.00148496	0.018572	0.000624888	1	-0.219565	2.73739	1	0	0.19	111115	0.666155	3.81355e-05	301.464	301.896	0.462256	0.0440016	3.86488	38.3221	18.2633	28.5299
360	15:38:09	3771	0	0.132662	0.00203827	285.431	0.0383398	1.84296	28.3187	6	1.42	1	2.84	28.7463	28.3187	28.8341	400.174	399.952	20.0023	20.0587	50.9016	51.0448	399.687	2.40282	2.446	100.852	1.71186	-1.47207	0.0257892	0.00148496	0.018572	0.000624888	1	-0.219565	2.73739	1	0	0.19	111115	0.666144	3.83398e-05	301.469	301.896	0.456535	0.0432808	3.86592	38.3326	18.2739	28.5325
361	15:38:19	3781.5	0	-0.000917861	0.00217506	388.795	0.040921	1.84343	28.3214	6	1.42	1	2.84	28.7464	28.3214	28.8342	400.022	399.999	19.9996	20.0598	50.8953	51.0479	399.696	2.38601	2.45244	100.853	1.71186	-1.47207	0.0257892	0.00148496	0.018572	0.000624888	1	-0.219565	2.73739	1	0	0.19	111115	0.66616	4.0921e-05	301.471	301.896	0.453341	0.041609	3.86653	38.3382	18.2784	28.5339
362	15:38:29	3791.5	0	0.0322748	0.00215995	364.51	0.0406339	1.8433	28.3201	6	1.42	1	2.84	28.7462	28.3201	28.8341	400.019	399.946	19.9983	20.0581	50.8924	51.0449	399.692	2.39547	2.49904	100.853	1.71186	-1.47207	0.0257892	0.00148496	0.018572	0.000624888	1	-0.219565	2.73739	1	0	0.19	111115	0.666153	4.06339e-05	301.47	301.896	0.45514	0.0419255	3.86623	38.3351	18.277	28.5331
363	15:38:39	3801.5	0	0.0784739	0.00212905	329.957	0.0400449	1.84293	28.3179	6	1.42	1	2.84	28.7463	28.3179	28.8339	400.1	399.959	19.998	20.0569	50.8908	51.0412	399.689	2.40924	2.49195	100.853	1.71186	-1.47207	0.0257892	0.00148496	0.018572	0.000624888	1	-0.219565	2.73739	1	0	0.19	111115	0.666148	4.00449e-05	301.468	301.896	0.457756	0.042565	3.86573	38.3303	18.2734	28.5321
364	15:38:50	3812	0	0.0740496	0.00209053	332.27	0.0393112	1.84249	28.316	6	1.42	1	2.84	28.7467	28.316	28.834	400.138	400.003	19.9993	20.0571	50.8929	51.0399	399.69	2.42119	2.48447	100.853	1.71186	-1.47207	0.0257892	0.00148496	0.018572	0.000624888	1	-0.219565	2.73739	1	0	0.19	111115	0.666151	3.93112e-05	301.466	301.897	0.460026	0.0432598	3.86532	38.3261	18.269	28.5314
365	15:39:00	3822	0	0.0673985	0.00206002	336.57	0.038753	1.84318	28.3194	6	1.42	1	2.84	28.7471	28.3194	28.8343	400.168	400.043	20.0009	20.0579	50.8956	51.0405	399.683	2.41202	2.50953	100.853	1.71186	-1.47207	0.0257892	0.00148496	0.018572	0.000624888	1	-0.219565	2.73739	1	0	0.19	111115	0.666138	3.8753e-05	301.469	301.897	0.458284	0.0431191	3.86607	38.3339	18.276	28.5333
366	15:39:10	3832.5	0	-0.0298807	0.00215231	410.049	0.0404964	1.84356	28.3207	6	1.42	1	2.84	28.7475	28.3207	28.8347	400.002	400.023	19.9976	20.0572	50.8867	51.0378	399.678	2.40902	2.48105	100.852	1.71186	-1.47207	0.0257892	0.00148496	0.018572	0.000624888	1	-0.219565	2.73739	1	0	0.19	111115	0.66613	4.04964e-05	301.471	301.898	0.457714	0.0421209	3.86638	38.337	18.2798	28.5341
367	15:39:21	3843	0	-0.0611477	0.0020942	434.07	0.0393947	1.84312	28.3175	6	1.42	1	2.84	28.7473	28.3175	28.8349	399.813	399.881	19.9965	20.0544	50.8836	51.0314	399.683	2.40929	2.47297	100.852	1.71186	-1.47207	0.0257892	0.00148496	0.018572	0.000624888	1	-0.219565	2.73739	1	0	0.19	111115	0.666138	3.93947e-05	301.467	301.897	0.457765	0.043065	3.86565	38.3301	18.2756	28.5324
368	15:39:31	3853	0	-0.0157376	0.00199737	400.315	0.0375882	1.84378	28.3204	6	1.42	1	2.84	28.7466	28.3204	28.8344	399.752	399.753	19.9994	20.0547	50.8913	51.0326	399.693	2.41362	2.44725	100.85	1.71186	-1.47207	0.0257892	0.00148496	0.018572	0.000624888	1	-0.219565	2.73739	1	0	0.19	111115	0.666155	3.75882e-05	301.47	301.897	0.458588	0.0435034	3.8663	38.337	18.2823	28.5335
369	15:39:41	3863.5	0	0.0492835	0.00198856	348.747	0.0374224	1.84377	28.3212	6	1.42	1	2.84	28.7468	28.3212	28.8341	399.795	399.699	20.0014	20.0565	50.8963	51.0367	399.694	2.41248	2.47014	100.851	1.71186	-1.47207	0.0257892	0.00148496	0.018572	0.000624888	1	-0.219565	2.73739	1	0	0.19	111115	0.666157	3.74224e-05	301.471	301.897	0.458371	0.0435043	3.86648	38.3387	18.2822	28.534
370	15:39:52	3874	0	0.0434324	0.00205293	354.484	0.0386305	1.84366	28.3213	6	1.42	1	2.84	28.7471	28.3213	28.8342	399.804	399.716	20.001	20.0579	50.8955	51.0398	399.69	2.41907	2.48524	100.851	1.71186	-1.47207	0.0257892	0.00148496	0.018572	0.000624888	1	-0.219565	2.73739	1	0	0.19	111115	0.666151	3.86305e-05	301.471	301.897	0.459623	0.0429289	3.86651	38.3389	18.281	28.5342
371	15:40:02	3884	0	0.0860146	0.00210152	323.303	0.0395579	1.84429	28.3242	6	1.42	1	2.84	28.7469	28.3242	28.8345	399.88	399.727	19.9998	20.058	50.8929	51.0408	399.681	2.42927	2.46368	100.851	1.71186	-1.47207	0.0257892	0.00148496	0.018572	0.000624888	1	-0.219565	2.73739	1	0	0.19	111115	0.666134	3.95579e-05	301.474	301.897	0.461562	0.0420797	3.86716	38.3454	18.2874	28.5356
372	15:40:12	3894.5	0	0.196963	0.00206148	237.234	0.0388033	1.84421	28.3233	6	1.42	1	2.84	28.7468	28.3233	28.8346	400.118	399.799	19.9998	20.0569	50.8925	51.0381	399.681	2.41399	2.46665	100.85	1.71186	-1.47207	0.0257892	0.00148496	0.018572	0.000624888	0.666667	-0.219565	2.73739	1	0	0.19	111115	0.666135	3.88033e-05	301.473	301.897	0.458658	0.0425271	3.86695	38.3435	18.2866	28.535
373	15:40:23	3905	0	0.140724	0.00203117	278.835	0.0382163	1.84339	28.3194	6	1.42	1	2.84	28.7465	28.3194	28.8341	400.212	399.978	20.0001	20.0563	50.8942	51.0372	399.698	2.40469	2.46293	100.85	1.71186	-1.47207	0.0257892	0.00148496	0.018572	0.000624888	1	-0.219565	2.73739	1	0	0.19	111115	0.666163	3.82163e-05	301.469	301.896	0.456891	0.0432874	3.86607	38.335	18.2786	28.5329
374	15:40:33	3915	0	0.0267156	0.00208835	367.997	0.039279	1.84282	28.3169	6	1.42	1	2.84	28.746	28.3169	28.8336	400.106	400.042	19.9987	20.0565	50.8919	51.0384	399.706	2.4043	2.46819	100.85	1.71186	-1.47207	0.0257892	0.00148496	0.018572	0.000624888	1	-0.219565	2.73739	1	0	0.19	111115	0.666177	3.9279e-05	301.467	301.896	0.456817	0.0430252	3.8655	38.3294	18.273	28.5314
375	15:40:43	3925.5	0	0.0588781	0.00210389	343.996	0.0395796	1.84321	28.3188	6	1.42	1	2.84	28.7456	28.3188	28.8333	400.118	400.006	19.9988	20.057	50.8929	51.041	399.69	2.42892	2.45316	100.85	1.71186	-1.47207	0.0257892	0.00148496	0.018572	0.000624888	1	-0.219565	2.73739	1	0	0.19	111115	0.66615	3.95796e-05	301.469	301.896	0.461495	0.0426143	3.86595	38.3338	18.2768	28.5322
376	15:40:54	3936	0	0.0651974	0.00199738	336.684	0.0376041	1.84451	28.3243	6	1.42	1	2.84	28.7459	28.3243	28.8337	400.166	400.045	20.001	20.0563	50.8978	51.0387	399.695	2.43289	2.43609	100.849	1.71186	-1.47207	0.0257892	0.00148496	0.018572	0.000624888	1	-0.219565	2.73739	1	0	0.19	111115	0.666159	3.76041e-05	301.474	301.896	0.46225	0.0429157	3.86718	38.3462	18.2898	28.5351
377	15:41:04	3946	0	-0.0346042	0.00201131	415.297	0.0378677	1.84458	28.3249	6	1.42	1	2.84	28.7471	28.3249	28.834	400.011	400.041	20.0014	20.0571	50.8952	51.0371	399.699	2.41847	2.43943	100.849	1.71186	-1.47207	0.0257892	0.00148496	0.018572	0.000624888	1	-0.219565	2.73739	1	0	0.19	111115	0.666165	3.78677e-05	301.475	301.897	0.45951	0.0428315	3.86731	38.3476	18.2905	28.536
378	15:41:14	3956.5	0	-0.00521305	0.00201596	392.114	0.0379451	1.84409	28.323	6	1.42	1	2.84	28.748	28.323	28.8345	399.922	399.907	20.0019	20.0578	50.8936	51.0359	399.695	2.40252	2.43176	100.849	1.71186	-1.47207	0.0257892	0.00148496	0.018572	0.000624888	1	-0.219565	2.73739	1	0	0.19	111115	0.666158	3.79451e-05	301.473	301.898	0.456479	0.043138	3.86689	38.3435	18.2857	28.5355
379	15:41:25	3967	0	0.160607	0.00198006	260.065	0.0372665	1.84392	28.3219	6	1.42	1	2.84	28.7475	28.3219	28.835	400.128	399.865	20.0021	20.0569	50.8955	51.035	399.704	2.40595	2.44787	100.849	1.71186	-1.47207	0.0257892	0.00148496	0.018572	0.000624888	1	-0.219565	2.73739	1	0	0.19	111115	0.666173	3.72665e-05	301.472	301.898	0.45713	0.0435705	3.86664	38.341	18.2841	28.5347
380	15:41:35	3977	0	0.0725521	0.00200839	331.124	0.0377735	1.84267	28.3157	6	1.42	1	2.84	28.7458	28.3157	28.8339	400.096	399.965	20.0001	20.0557	50.8954	51.0363	399.691	2.41548	2.45842	100.848	1.71186	-1.47207	0.0257892	0.00148496	0.018572	0.000624888	1	-0.219565	2.73739	1	0	0.19	111115	0.666152	3.77735e-05	301.466	301.896	0.45894	0.043929	3.86524	38.3275	18.2718	28.5307
Remark=	"15:41:46 CO2 Mixer: CO2R -> 400 uml"
Remark=	"15:41:46 Coolers: Off"
Remark=	"15:41:46 Flow: Fixed -> 400 umol/s"
[truncated: 10 more columns]

## Sheet: 0625-1oe5-5-ab-tip-
OPEN 6.3.2	Unnamed: 1	Unnamed: 2	Unnamed: 3	Unnamed: 4	Unnamed: 5	Unnamed: 6	Unnamed: 7	Unnamed: 8	Unnamed: 9	Unnamed: 10	Unnamed: 11	Unnamed: 12	Unnamed: 13	Unnamed: 14	Unnamed: 15	Unnamed: 16	Unnamed: 17	Unnamed: 18	Unnamed: 19	Unnamed: 20	Unnamed: 21	Unnamed: 22	Unnamed: 23	Unnamed: 24	Unnamed: 25	Unnamed: 26	Unnamed: 27	Unnamed: 28	Unnamed: 29	Unnamed: 30	Unnamed: 31	Unnamed: 32	Unnamed: 33	Unnamed: 34	Unnamed: 35	Unnamed: 36	Unnamed: 37	Unnamed: 38	Unnamed: 39	Unnamed: 40	Unnamed: 41	Unnamed: 42	Unnamed: 43	Unnamed: 44	Unnamed: 45	Unnamed: 46	Unnamed: 47	Unnamed: 48	Unnamed: 49
Tue Jun 25 2024 11:44:36
Unit=	PSC-2974
LightSource=	Sun+Sky	1	0.19
A/D AvgTime=	4
Log AvgTime=	20
Config=	/User/Configs/UserPrefs/FactoryDefault_6.3.xml
Remark=
Obs	HHMMSS	FTime	EBal?	Photo	Cond	Ci	Trmmol	VpdL	CTleaf	Area	BLC_1	StmRat	BLCond	Tair	Tleaf	TBlk	CO2R	CO2S	H2OR	H2OS	RH_R	RH_S	Flow	PARi	PARo	Press	CsMch	HsMch	CsMchSD	HsMchSD	CrMchSD	HrMchSD	StableF	BLCslope	BLCoffst	f_parin	f_parout	alphaK	Status	fda	Trans	Tair_K	Twall_K	R(W/m2)	Tl-Ta	SVTleaf	h2o_i	h20diff	CTair
in	in	in	in	out	out	out	out	out	out	in	out	in	out	in	in	in	in	in	in	in	in	in	in	in	in	in	in	in	in	in	in	in	in	in	in	in	in	in	in	out	out	out	out	out	out	out	out	out	out
Remark=	"11:44:36 Launched AutoProg /User/Configs/AutoProgs/AutoLog2"
Remark=	"11:44:44 CO2 Mixer: CO2R -> 400 uml"
Remark=	"11:44:44 Coolers: Off"
Remark=	"11:44:44 Flow: Fixed -> 500 umol/s"
1	11:44:54	29	0	-0.120143	0.00107725	562.617	0.0225512	2.05128	29.1885	6	1.42	1	2.84	29.622	29.1885	29.7079	400.112	400.245	19.9216	19.9481	48.2606	48.325	500.034	2.4231	2.14283	100.991	2.06897	-1.46996	0.0255949	0.0018497	0.0140715	0.000624674	0.666667	-0.219565	2.73739	1	0	0.19	111115	0.833391	2.25512e-05	302.339	302.772	0.460389	0.0524456	4.06585	40.2597	20.3116	29.4053
2	11:45:05	39.5	0	-0.122671	0.00106871	567.597	0.0223742	2.05142	29.1888	6	1.42	1	2.84	29.6223	29.1888	29.7082	399.96	400.097	19.921	19.9473	48.2586	48.3222	500.067	2.43171	2.14829	100.991	2.06897	-1.46996	0.0255949	0.0018497	0.0140715	0.000624674	0.666667	-0.219565	2.73739	1	0	0.19	111115	0.833446	2.23742e-05	302.339	302.772	0.462024	0.0525601	4.06591	40.2603	20.313	29.4055
3	11:45:15	49.5	0	-0.0287534	0.00109198	428.145	0.0228611	2.05143	29.1886	6	1.42	1	2.84	29.6234	29.1886	29.709	399.849	399.873	19.9199	19.9468	48.2529	48.318	500.11	2.43312	2.1753	100.99	2.06897	-1.46996	0.0255949	0.0018497	0.0140715	0.000624674	1	-0.219565	2.73739	1	0	0.19	111115	0.833516	2.28611e-05	302.339	302.773	0.462293	0.0524936	4.06587	40.2599	20.3131	29.406
4	11:45:25	60	0	0.104583	0.00113863	241.998	0.0238364	2.05134	29.1882	6	1.42	1	2.84	29.6245	29.1882	29.7101	399.897	399.76	19.9188	19.9468	48.2467	48.3146	500.118	2.43003	2.21541	100.99	2.06897	-1.46996	0.0255949	0.0018497	0.0140715	0.000624674	1	-0.219565	2.73739	1	0	0.19	111115	0.833529	2.38364e-05	302.338	302.775	0.461706	0.0522046	4.06577	40.2591	20.3123	29.4063
5	11:45:36	70.5	0	0.108257	0.00108827	229.984	0.0227813	2.05122	29.1873	6	1.42	1	2.84	29.6251	29.1873	29.7107	399.888	399.748	19.9193	19.9461	48.2463	48.3113	500.102	2.43113	2.18608	100.99	2.06897	-1.46996	0.0255949	0.0018497	0.0140715	0.000624674	1	-0.219565	2.73739	1	0	0.19	111115	0.833504	2.27813e-05	302.337	302.775	0.461915	0.0529218	4.06557	40.2572	20.3111	29.4062
6	11:45:46	80.5	0	0.0639347	0.00105661	291.322	0.0221149	2.05088	29.1857	6	1.42	1	2.84	29.6254	29.1857	29.7107	399.83	399.742	19.9195	19.9455	48.2466	48.3092	500.11	2.43619	2.15559	100.991	2.06897	-1.46996	0.0255949	0.0018497	0.0140715	0.000624674	1	-0.219565	2.73739	1	0	0.19	111115	0.833517	2.21149e-05	302.336	302.775	0.462876	0.0535299	4.06518	40.2531	20.3076	29.4055
7	11:45:56	91	0	0.0926236	0.00110875	255.063	0.023212	2.05142	29.1876	6	1.42	1	2.84	29.6257	29.1876	29.7111	399.862	399.739	19.9172	19.9445	48.2401	48.3057	500.12	2.43751	2.16947	100.991	2.06897	-1.46996	0.0255949	0.0018497	0.0140715	0.000624674	1	-0.219565	2.73739	1	0	0.19	111115	0.833533	2.3212e-05	302.338	302.776	0.463127	0.0527805	4.06563	40.2574	20.3129	29.4067
8	11:46:07	101.5	0	0.107102	0.00111949	235.966	0.0234412	2.0518	29.1888	6	1.42	1	2.84	29.626	29.1888	29.7117	399.882	399.743	19.916	19.9436	48.2361	48.3028	500.098	2.42787	2.164	100.99	2.06897	-1.46996	0.0255949	0.0018497	0.0140715	0.000624674	1	-0.219565	2.73739	1	0	0.19	111115	0.833496	2.34412e-05	302.339	302.776	0.461295	0.0525131	4.06592	40.2604	20.3168	29.4074
9	11:46:17	111.5	0	0.0849459	0.00107471	262.136	0.022496	2.05108	29.1859	6	1.42	1	2.84	29.6258	29.1859	29.7121	399.841	399.728	19.9178	19.9443	48.24	48.3046	500.108	2.4249	2.1388	100.99	2.06897	-1.46996	0.0255949	0.0018497	0.0140715	0.000624674	1	-0.219565	2.73739	1	0	0.19	111115	0.833514	2.2496e-05	302.336	302.776	0.460731	0.0533382	4.06525	40.254	20.3097	29.4059
10	11:46:27	122	0	0.0765685	0.00120366	286.43	0.0251924	2.05094	29.1858	6	1.42	1	2.84	29.626	29.1858	29.7123	399.846	399.742	19.9159	19.9455	48.2351	48.3067	500.115	2.41137	2.13848	100.989	2.06897	-1.46996	0.0255949	0.0018497	0.0140715	0.000624674	1	-0.219565	2.73739	1	0	0.19	111115	0.833525	2.51924e-05	302.336	302.776	0.45816	0.0520026	4.06522	40.2541	20.3085	29.4059
11	11:46:38	132.5	0	0.0468927	0.00119303	324.671	0.0249781	2.05158	29.1888	6	1.42	1	2.84	29.626	29.1888	29.7122	399.788	399.719	19.9167	19.946	48.2366	48.3074	500.11	2.41796	2.17212	100.989	2.06897	-1.46996	0.0255949	0.0018497	0.0140715	0.000624674	1	-0.219565	2.73739	1	0	0.19	111115	0.833516	2.49781e-05	302.339	302.776	0.459412	0.0517352	4.06591	40.2609	20.3149	29.4074
12	11:46:48	142.5	0	0.150736	0.00111928	174.522	0.023429	2.05111	29.1868	6	1.42	1	2.84	29.6255	29.1868	29.712	399.882	399.69	19.9184	19.946	48.2422	48.309	500.112	2.43555	2.16459	100.989	2.06897	-1.46996	0.0255949	0.0018497	0.0140715	0.000624674	1	-0.219565	2.73739	1	0	0.19	111115	0.833519	2.3429e-05	302.337	302.776	0.462755	0.0527438	4.06544	40.2562	20.3102	29.4061
13	11:46:58	153	0	0.278636	0.00117351	12.8766	0.0245461	2.04966	29.18	6	1.42	1	2.84	29.6248	29.18	29.7112	400.167	399.821	19.9158	19.9446	48.2381	48.3081	500.102	2.42457	2.1575	100.989	2.06897	-1.46996	0.0255949	0.0018497	0.0140715	0.000624674	0.666667	-0.219565	2.73739	1	0	0.19	111115	0.833503	2.45461e-05	302.33	302.775	0.460669	0.0529809	4.06386	40.2405	20.2958	29.4024
14	11:47:09	163.5	0	0.120719	0.000997382	196.312	0.0208586	2.0492	29.1774	6	1.42	1	2.84	29.6238	29.1774	29.7101	400.162	400.007	19.9185	19.9431	48.2466	48.3069	500.093	2.41699	2.17418	100.989	2.06897	-1.46996	0.0255949	0.0018497	0.0140715	0.000624674	1	-0.219565	2.73739	1	0	0.19	111115	0.833488	2.08586e-05	302.327	302.774	0.459228	0.0550163	4.06324	40.2343	20.2912	29.4006
15	11:47:19	174	0	-0.0142736	0.000933755	410.879	0.0195323	2.04961	29.1796	6	1.42	1	2.84	29.6223	29.1796	29.7091	399.98	399.987	19.9212	19.9442	48.2577	48.3136	500.106	2.4172	2.13517	100.99	2.06897	-1.46996	0.0255949	0.0018497	0.0140715	0.000624674	1	-0.219565	2.73739	1	0	0.19	111115	0.83351	1.95323e-05	302.33	302.772	0.459268	0.0551724	4.06377	40.2394	20.2952	29.401
16	11:47:30	184.5	0	0.0700086	0.00106379	283.117	0.0222534	2.0498	29.1812	6	1.42	1	2.84	29.6215	29.1812	29.7086	399.976	399.882	19.9197	19.9458	48.257	48.32	500.123	2.43564	2.1612	100.99	2.06897	-1.46996	0.0255949	0.0018497	0.0140715	0.000624674	1	-0.219565	2.73739	1	0	0.19	111115	0.833538	2.22534e-05	302.331	302.771	0.462772	0.053536	4.06413	40.2429	20.2971	29.4013
17	11:47:40	195	0	0.0513414	0.000984728	304.587	0.0205922	2.04901	29.1778	6	1.42	1	2.84	29.6205	29.1778	29.7076	399.891	399.82	19.9217	19.9459	48.264	48.3228	500.121	2.42799	2.17609	100.989	2.06897	-1.46996	0.0255949	0.0018497	0.0140715	0.000624674	1	-0.219565	2.73739	1	0	0.19	111115	0.833535	2.05922e-05	302.328	302.771	0.461317	0.054675	4.06333	40.2353	20.2893	29.3992
18	11:47:50	205	0	0.134075	0.000934586	160.8	0.0195354	2.0481	29.1748	6	1.42	1	2.84	29.6197	29.1748	29.7066	399.946	399.776	19.925	19.9479	48.2735	48.3294	500.102	2.39006	2.14943	100.989	2.06897	-1.46996	0.0255949	0.0018497	0.0140715	0.000624674	1	-0.219565	2.73739	1	0	0.19	111115	0.833503	1.95354e-05	302.325	302.77	0.454111	0.0554179	4.06263	40.2284	20.2805	29.3972
19	11:48:01	215.5	0	0.202129	0.00102698	76.8592	0.0214637	2.04789	29.175	6	1.42	1	2.84	29.619	29.175	29.7061	400.093	399.841	19.9252	19.9505	48.2774	48.3378	500.091	2.39141	2.13576	100.989	2.06897	-1.46996	0.0255949	0.0018497	0.0140715	0.000624674	1	-0.219565	2.73739	1	0	0.19	111115	0.833484	2.14637e-05	302.325	302.769	0.454368	0.0543327	4.06267	40.2288	20.2784	29.397
20	11:48:11	226	0	0.135966	0.00111573	194.955	0.0233181	2.04793	29.1753	6	1.42	1	2.84	29.6182	29.1753	29.7054	400.125	399.951	19.9232	19.9507	48.2745	48.3409	500.097	2.41215	2.13487	100.99	2.06897	-1.46996	0.0255949	0.0018497	0.0140715	0.000624674	1	-0.219565	2.73739	1	0	0.19	111115	0.833494	2.33181e-05	302.325	302.768	0.458309	0.0533089	4.06274	40.2292	20.2785	29.3967
21	11:48:21	236	0	0.0790108	0.00119494	282.73	0.0249775	2.04832	29.1767	6	1.42	1	2.84	29.6176	29.1767	29.7046	400.09	399.984	19.9207	19.9501	48.2706	48.3414	500.097	2.41337	2.16991	100.99	2.06897	-1.46996	0.0255949	0.0018497	0.0140715	0.000624674	1	-0.219565	2.73739	1	0	0.19	111115	0.833495	2.49775e-05	302.327	302.768	0.458541	0.0522096	4.06309	40.2325	20.2824	29.3972
22	11:48:32	246.5	0	0.00129653	0.00121699	385.107	0.0254414	2.04858	29.1776	6	1.42	1	2.84	29.6171	29.1776	29.7042	399.961	399.947	19.9196	19.9495	48.2695	48.3415	500.097	2.43011	2.22242	100.99	2.06897	-1.46996	0.0255949	0.0018497	0.0140715	0.000624674	1	-0.219565	2.73739	1	0	0.19	111115	0.833495	2.54414e-05	302.328	302.767	0.46172	0.0518265	4.06329	40.2344	20.2849	29.3974
23	11:48:42	257	0	-0.00184261	0.0012519	389.035	0.0261728	2.04872	29.1781	6	1.42	1	2.84	29.6172	29.1781	29.7043	399.89	399.879	19.9185	19.9492	48.2667	48.3411	500.125	2.43944	2.22161	100.99	2.06897	-1.46996	0.0255949	0.0018497	0.0140715	0.000624674	1	-0.219565	2.73739	1	0	0.19	111115	0.833541	2.61728e-05	302.328	302.767	0.463494	0.0514228	4.06341	40.2355	20.2863	29.3976
24	11:48:53	267.5	0	0.0602053	0.00122952	309.54	0.0257146	2.04946	29.1808	6	1.42	1	2.84	29.6176	29.1808	29.7045	399.872	399.788	19.9182	19.9484	48.2644	48.3377	500.11	2.42542	2.20366	100.99	2.06897	-1.46996	0.0255949	0.0018497	0.0140715	0.000624674	1	-0.219565	2.73739	1	0	0.19	111115	0.833517	2.57146e-05	302.331	302.768	0.46083	0.0513152	4.06405	40.242	20.2936	29.3992
25	11:49:03	277.5	0	0.107057	0.00129349	256.304	0.027052	2.04947	29.1808	6	1.42	1	2.84	29.6179	29.1808	29.705	399.903	399.762	19.9163	19.9481	48.2586	48.3357	500.094	2.41526	2.20988	100.99	2.06897	-1.46996	0.0255949	0.0018497	0.0140715	0.000624674	1	-0.219565	2.73739	1	0	0.19	111115	0.83349	2.7052e-05	302.331	302.768	0.458899	0.0506777	4.06403	40.2419	20.2938	29.3993
26	11:49:13	288	0	0.133831	0.0011653	205.862	0.0243592	2.0484	29.1756	6	1.42	1	2.84	29.6176	29.1756	29.7051	399.987	399.815	19.9182	19.9468	48.2641	48.3337	500.126	2.42263	2.19846	100.99	2.06897	-1.46996	0.0255949	0.0018497	0.0140715	0.000624674	1	-0.219565	2.73739	1	0	0.19	111115	0.833543	2.43592e-05	302.326	302.768	0.4603	0.052678	4.06283	40.23	20.2832	29.3966
27	11:49:24	298.5	0	0.193131	0.00101217	86.393	0.0211583	2.04831	29.1749	6	1.42	1	2.84	29.6172	29.1749	29.7044	400.157	399.915	19.9211	19.9459	48.2724	48.3327	500.121	2.4242	2.18133	100.99	2.06897	-1.46996	0.0255949	0.0018497	0.0140715	0.000624674	1	-0.219565	2.73739	1	0	0.19	111115	0.833536	2.11583e-05	302.325	302.767	0.460598	0.0543238	4.06265	40.2282	20.2823	29.396
28	11:49:34	308.5	0	0.123734	0.00113546	215.318	0.0237442	2.04913	29.1786	6	1.42	1	2.84	29.6168	29.1786	29.7037	400.193	400.033	19.9187	19.9466	48.2678	48.3352	500.088	2.43054	2.15933	100.99	2.06897	-1.46996	0.0255949	0.0018497	0.0140715	0.000624674	1	-0.219565	2.73739	1	0	0.19	111115	0.833479	2.37442e-05	302.329	302.767	0.461802	0.0524912	4.06353	40.237	20.2904	29.3977
29	11:49:44	319	0	-0.0228973	0.00120208	416.846	0.0251283	2.04845	29.1755	6	1.42	1	2.84	29.6165	29.1755	29.7034	400.009	400.024	19.9166	19.9461	48.2637	48.3349	500.098	2.4319	2.22505	100.99	2.06897	-1.46996	0.0255949	0.0018497	0.0140715	0.000624674	1	-0.219565	2.73739	1	0	0.19	111115	0.833497	2.51283e-05	302.326	302.767	0.462061	0.0521857	4.0628	40.2299	20.2837	29.396
30	11:49:55	329.5	0	-0.0219818	0.00104753	419.759	0.0218928	2.04789	29.1728	6	1.42	1	2.84	29.6157	29.1728	29.703	399.866	399.882	19.9195	19.9453	48.2722	48.3352	500.112	2.42037	2.21836	100.99	2.06897	-1.46996	0.0255949	0.0018497	0.0140715	0.000624674	1	-0.219565	2.73739	1	0	0.19	111115	0.83352	2.18928e-05	302.323	302.766	0.459871	0.0540283	4.06216	40.2235	20.2782	29.3942
31	11:50:05	339.5	0	0.0355986	0.00098801	329.929	0.0206469	2.04763	29.172	6	1.42	1	2.84	29.6142	29.172	29.7023	399.85	399.798	19.9217	19.946	48.2809	48.3401	500.109	2.41432	2.15637	100.989	2.06897	-1.46996	0.0255949	0.0018497	0.0140715	0.000624674	1	-0.219565	2.73739	1	0	0.19	111115	0.833515	2.06469e-05	302.322	302.764	0.458721	0.0545547	4.06197	40.2218	20.2758	29.3931
32	11:50:15	349.5	0	0.11203	0.00105295	219.145	0.0220067	2.04794	29.1741	6	1.42	1	2.84	29.6139	29.1741	29.7017	399.93	399.785	19.9222	19.9481	48.2831	48.346	500.12	2.41928	2.19268	100.989	2.06897	-1.46996	0.0255949	0.0018497	0.0140715	0.000624674	1	-0.219565	2.73739	1	0	0.19	111115	0.833533	2.20067e-05	302.324	302.764	0.459662	0.05355	4.06247	40.2269	20.2788	29.394
33	11:50:25	360	0	0.158632	0.00113495	166.673	0.0237131	2.04735	29.1728	6	1.42	1	2.84	29.6142	29.1728	29.7017	400.056	399.854	19.9227	19.9506	48.2846	48.352	500.114	2.4238	2.1875	100.989	2.06897	-1.46996	0.0255949	0.0018497	0.0140715	0.000624674	1	-0.219565	2.73739	1	0	0.19	111115	0.833524	2.37131e-05	302.323	302.764	0.460522	0.0529356	4.06215	40.2236	20.2729	29.3935
34	11:50:35	370	0	0.0826585	0.00118243	276.74	0.0246984	2.04685	29.171	6	1.42	1	2.84	29.6139	29.171	29.7017	400.052	399.941	19.9224	19.9514	48.285	48.3548	500.093	2.4106	2.16818	100.99	2.06897	-1.46996	0.0255949	0.0018497	0.0140715	0.000624674	1	-0.219565	2.73739	1	0	0.19	111115	0.833489	2.46984e-05	302.321	302.764	0.458013	0.0526092	4.06173	40.2193	20.2679	29.3924
35	11:50:46	380.5	0	0.0723387	0.00116073	288.672	0.0242361	2.04607	29.1672	6	1.42	1	2.84	29.6131	29.1672	29.7012	400.026	399.928	19.9219	19.9504	48.2853	48.3545	500.094	2.39386	2.19786	100.99	2.06897	-1.46996	0.0255949	0.0018497	0.0140715	0.000624674	1	-0.219565	2.73739	1	0	0.19	111115	0.83349	2.42361e-05	302.317	302.763	0.454833	0.0532046	4.06085	40.2105	20.2601	29.3902
36	11:50:56	391	0	0.0699367	0.00112912	289.253	0.0235717	2.04569	29.1646	6	1.42	1	2.84	29.6125	29.1646	29.7002	399.999	399.903	19.9204	19.9481	48.2839	48.3513	500.109	2.38549	2.20817	100.99	2.06897	-1.46996	0.0255949	0.0018497	0.0140715	0.000624674	1	-0.219565	2.73739	1	0	0.19	111115	0.833516	2.35717e-05	302.315	302.762	0.453243	0.053781	4.06025	40.2044	20.2563	29.3886
37	11:51:06	401	0	0.0142155	0.00118261	367.821	0.0246916	2.046	29.1659	6	1.42	1	2.84	29.6119	29.1659	29.6996	399.917	399.888	19.9189	19.948	48.2819	48.3523	500.123	2.40175	2.20464	100.99	2.06897	-1.46996	0.0255949	0.0018497	0.0140715	0.000624674	1	-0.219565	2.73739	1	0	0.19	111115	0.833539	2.46916e-05	302.316	302.762	0.456333	0.0530105	4.06055	40.2074	20.2594	29.3889
38	11:51:17	411.5	0	0.0211012	0.00119303	358.815	0.0249073	2.04584	29.1656	6	1.42	1	2.84	29.6107	29.1656	29.6984	399.836	399.799	19.9194	19.9487	48.2861	48.3571	500.12	2.41459	2.21455	100.99	2.06897	-1.46996	0.0255949	0.0018497	0.0140715	0.000624674	1	-0.219565	2.73739	1	0	0.19	111115	0.833534	2.49073e-05	302.316	302.761	0.458772	0.0528182	4.06047	40.2066	20.2579	29.3882
39	11:51:27	422	0	0.0934082	0.00111168	254.319	0.023211	2.04598	29.1655	6	1.42	1	2.84	29.6091	29.1655	29.6968	399.855	399.732	19.9199	19.9472	48.2918	48.358	500.098	2.42809	2.18408	100.99	2.06897	-1.46996	0.0255949	0.0018497	0.0140715	0.000624674	1	-0.219565	2.73739	1	0	0.19	111115	0.833497	2.3211e-05	302.316	302.759	0.461337	0.0534785	4.06045	40.2065	20.2592	29.3873
40	11:51:37	432	0	0.0955491	0.00113574	254.183	0.023702	2.04503	29.1614	6	1.42	1	2.84	29.6076	29.1614	29.6952	399.884	399.758	19.9194	19.9473	48.2947	48.3623	500.087	2.41978	2.13158	100.99	2.06897	-1.46996	0.0255949	0.0018497	0.0140715	0.000624674	1	-0.219565	2.73739	1	0	0.19	111115	0.833478	2.3702e-05	302.311	302.758	0.459758	0.0535645	4.0595	40.197	20.2498	29.3845
41	11:51:48	442.5	0	0.145198	0.00118844	194.344	0.0248013	2.04501	29.1618	6	1.42	1	2.84	29.6065	29.1618	29.6938	400.004	399.818	19.9191	19.9482	48.297	48.3676	500.109	2.4106	2.14516	100.99	2.06897	-1.46996	0.0255949	0.0018497	0.0140715	0.000624674	1	-0.219565	2.73739	1	0	0.19	111115	0.833515	2.48013e-05	302.312	302.756	0.458013	0.0527919	4.05958	40.1979	20.2497	29.3841
42	11:51:58	453	0	0.200741	0.00115971	114.306	0.0242018	2.045	29.1617	6	1.42	1	2.84	29.6048	29.1617	29.6926	400.196	399.944	19.9195	19.948	48.3026	48.3717	500.124	2.43994	2.18687	100.99	2.06897	-1.46996	0.0255949	0.0018497	0.0140715	0.000624674	1	-0.219565	2.73739	1	0	0.19	111115	0.83354	2.42018e-05	302.312	302.755	0.463589	0.0529526	4.05955	40.1975	20.2495	29.3833
43	11:52:08	463	0	0.0988406	0.00113768	250.146	0.0237302	2.04399	29.157	6	1.42	1	2.84	29.6028	29.157	29.6911	400.184	400.054	19.9191	19.947	48.3078	48.3753	500.102	2.42345	2.17239	100.99	2.06897	-1.46996	0.0255949	0.0018497	0.0140715	0.000624674	1	-0.219565	2.73739	1	0	0.19	111115	0.833503	2.37302e-05	302.307	302.753	0.460455	0.0535054	4.05844	40.1864	20.2394	29.3799
44	11:52:18	473.5	0	0.023437	0.00113591	354.441	0.0236914	2.04382	29.1562	6	1.42	1	2.84	29.6013	29.1562	29.6895	400.098	400.058	19.9192	19.947	48.3118	48.3792	500.104	2.41336	2.14303	100.99	2.06897	-1.46996	0.0255949	0.0018497	0.0140715	0.000624674	1	-0.219565	2.73739	1	0	0.19	111115	0.833507	2.36914e-05	302.306	302.751	0.458538	0.0534085	4.05827	40.1848	20.2378	29.3788
45	11:52:29	484	0	0.0606282	0.00115102	303.954	0.0240063	2.04381	29.1564	6	1.42	1	2.84	29.6002	29.1564	29.6884	400.096	400.011	19.9193	19.9475	48.3152	48.3835	500.108	2.42751	2.16901	100.99	2.06897	-1.46996	0.0255949	0.0018497	0.0140715	0.000624674	1	-0.219565	2.73739	1	0	0.19	111115	0.833513	2.40063e-05	302.306	302.75	0.461227	0.0531101	4.0583	40.1852	20.2377	29.3783
46	11:52:39	494	0	0.0864096	0.00114626	268.171	0.0239053	2.04364	29.1553	6	1.42	1	2.84	29.5992	29.1553	29.6874	400.094	399.979	19.9187	19.9468	48.3165	48.3842	500.098	2.41729	2.16877	100.989	2.06897	-1.46996	0.0255949	0.0018497	0.0140715	0.000624674	1	-0.219565	2.73739	1	0	0.19	111115	0.833497	2.39053e-05	302.305	302.749	0.459285	0.0531431	4.05806	40.183	20.2362	29.3772
47	11:52:49	504.5	0	0.0357902	0.00114978	337.811	0.0239774	2.04353	29.155	6	1.42	1	2.84	29.5985	29.155	29.6862	400	399.945	19.9191	19.9473	48.3189	48.3873	500.114	2.43707	2.15765	100.989	2.06897	-1.46996	0.0255949	0.0018497	0.0140715	0.000624674	1	-0.219565	2.73739	1	0	0.19	111115	0.833524	2.39774e-05	302.305	302.748	0.463043	0.0530958	4.05799	40.1825	20.2352	29.3767
48	11:53:00	515	0	0.0236521	0.00123029	356.52	0.0256475	2.04288	29.1527	6	1.42	1	2.84	29.5978	29.1527	29.6856	399.951	399.911	19.9181	19.9482	48.3185	48.3914	500.13	2.43576	2.1787	100.989	2.06897	-1.46996	0.0255949	0.0018497	0.0140715	0.000624674	1	-0.219565	2.73739	1	0	0.19	111115	0.833551	2.56475e-05	302.303	302.748	0.462794	0.0524843	4.05744	40.177	20.2288	29.3752
49	11:53:10	525	0	0.0535709	0.00123605	318.522	0.0257637	2.04258	29.1516	6	1.42	1	2.84	29.5975	29.1516	29.6851	399.953	399.876	19.9184	19.9487	48.3199	48.3936	500.118	2.40288	2.18308	100.989	2.06897	-1.46996	0.0255949	0.0018497	0.0140715	0.000624674	1	-0.219565	2.73739	1	0	0.19	111115	0.833531	2.57637e-05	302.302	302.747	0.456547	0.0524621	4.05718	40.1744	20.2258	29.3745
50	11:53:20	535.5	0	0.102151	0.0012412	257.156	0.0258941	2.0444	29.1592	6	1.42	1	2.84	29.5968	29.1592	29.6846	399.99	399.855	19.9179	19.9484	48.321	48.3947	500.099	2.39432	2.17824	100.989	2.06897	-1.46996	0.0255949	0.0018497	0.0140715	0.000624674	1	-0.219565	2.73739	1	0	0.19	111115	0.833499	2.58941e-05	302.309	302.747	0.454921	0.0512658	4.05896	40.1921	20.2437	29.378
51	11:53:31	546	0	0.0909422	0.00128279	275.125	0.0267618	2.04444	29.1589	6	1.42	1	2.84	29.5954	29.1589	29.6841	399.991	399.869	19.9158	19.9473	48.3196	48.396	500.098	2.41545	2.19251	100.99	2.06897	-1.46996	0.0255949	0.0018497	0.0140715	0.000624674	1	-0.219565	2.73739	1	0	0.19	111115	0.833497	2.67618e-05	302.309	302.745	0.458935	0.0507225	4.0589	40.1913	20.244	29.3772
52	11:53:41	556	0	0.0711297	0.00119813	293.285	0.0249816	2.04323	29.1535	6	1.42	1	2.84	29.5944	29.1535	29.6833	399.97	399.873	19.9173	19.9467	48.3255	48.3974	500.115	2.42112	2.201	100.989	2.06897	-1.46996	0.0255949	0.0018497	0.0140715	0.000624674	1	-0.219565	2.73739	1	0	0.19	111115	0.833526	2.49816e-05	302.303	302.744	0.460012	0.0522206	4.05762	40.1788	20.2321	29.3739
53	11:53:51	566.5	0	0.0552039	0.00111031	308.465	0.0231419	2.04241	29.1502	6	1.42	1	2.84	29.5936	29.1502	29.6819	399.935	399.857	19.9202	19.9474	48.335	48.401	500.112	2.44726	2.18032	100.989	2.06897	-1.46996	0.0255949	0.0018497	0.0140715	0.000624674	1	-0.219565	2.73739	1	0	0.19	111115	0.83352	2.31419e-05	302.3	302.744	0.464979	0.053516	4.05687	40.1715	20.2241	29.3719
54	11:54:02	577	0	0.0441626	0.00119033	328.292	0.0247992	2.04161	29.1474	6	1.42	1	2.84	29.5929	29.1474	29.6808	399.88	399.815	19.9196	19.9488	48.3358	48.4064	500.099	2.43912	2.1505	100.989	2.06897	-1.46996	0.0255949	0.0018497	0.0140715	0.000624674	1	-0.219565	2.73739	1	0	0.19	111115	0.833499	2.47992e-05	302.297	302.743	0.463432	0.052957	4.05621	40.165	20.2162	29.3702
55	11:54:12	587	0	0.117236	0.00119699	232.488	0.0249507	2.04265	29.1519	6	1.42	1	2.84	29.5929	29.1519	29.6804	399.952	399.799	19.9196	19.9489	48.3355	48.407	500.113	2.40494	2.14127	100.989	2.06897	-1.46996	0.0255949	0.0018497	0.0140715	0.000624674	1	-0.219565	2.73739	1	0	0.19	111115	0.833522	2.49507e-05	302.302	302.743	0.456939	0.0522077	4.05727	40.1753	20.2264	29.3724
56	11:54:22	597.5	0	0.159094	0.00118928	176.153	0.0247871	2.04241	29.1509	6	1.42	1	2.84	29.5926	29.1509	29.68	400.078	399.875	19.9197	19.9489	48.3373	48.4078	500.117	2.41941	2.11032	100.989	2.06897	-1.46996	0.0255949	0.0018497	0.0140715	0.000624674	1	-0.219565	2.73739	1	0	0.19	111115	0.833529	2.47871e-05	302.301	302.743	0.459688	0.0524046	4.05703	40.1729	20.2241	29.3717
57	11:54:33	608	0	0.136631	0.0011824	204.947	0.0246382	2.04193	29.149	6	1.42	1	2.84	29.5921	29.149	29.6797	400.162	399.986	19.9202	19.9492	48.3393	48.41	500.091	2.423	2.08111	100.989	2.06897	-1.46996	0.0255949	0.0018497	0.0140715	0.000624674	1	-0.219565	2.73739	1	0	0.19	111115	0.833485	2.46382e-05	302.299	302.742	0.46037	0.0526805	4.05658	40.1687	20.2195	29.3705
58	11:54:43	618	0	0.0235778	0.00124859	357.151	0.0260123	2.04158	29.1477	6	1.42	1	2.84	29.5913	29.1477	29.6794	400.041	400	19.9192	19.9498	48.3392	48.4131	500.095	2.42042	2.08814	100.988	2.06897	-1.46996	0.0255949	0.0018497	0.0140715	0.000624674	1	-0.219565	2.73739	1	0	0.19	111115	0.833492	2.60123e-05	302.298	302.741	0.459879	0.052057	4.05627	40.1659	20.216	29.3695
59	11:54:53	628.5	0	0.00608029	0.001292	379.367	0.0269058	2.04078	29.1438	6	1.42	1	2.84	29.5892	29.1438	29.6784	399.907	399.887	19.9172	19.9489	48.3397	48.4163	500.119	2.41224	3.16049	100.988	2.06897	-1.46996	0.0255949	0.0018497	0.0140715	0.000624674	1	-0.219565	2.73739	1	0	0.19	111115	0.833532	2.69058e-05	302.294	302.739	0.458326	0.051839	4.05537	40.1571	20.2082	29.3665
60	11:55:04	639	0	0.134508	0.00132976	227.435	0.0276875	2.04047	29.1435	6	1.42	1	2.84	29.5875	29.1435	29.6766	399.97	399.796	19.9186	19.9511	48.347	48.4254	500.115	2.41989	8.55712	100.987	2.06897	-1.46996	0.0255949	0.0018497	0.0140715	0.000624674	1	-0.219565	2.73739	1	0	0.19	111115	0.833525	2.76875e-05	302.293	302.738	0.459778	0.0512814	4.05528	40.1563	20.2052	29.3655
61	11:55:14	649	0	0.205477	0.00164249	189.646	0.0341795	2.03951	29.143	6	1.42	1	2.84	29.5865	29.143	29.6752	399.986	399.723	19.9193	19.9595	48.3517	48.4478	500.111	2.42444	13.1241	100.987	2.06897	-1.46996	0.0255949	0.0018497	0.0140715	0.000624674	1	-0.219565	2.73739	1	0	0.19	111115	0.833518	3.41795e-05	302.293	302.737	0.460644	0.0479833	4.05517	40.1553	20.1957	29.3648
62	11:55:24	659.5	0	0.251578	0.00203135	191.459	0.0422465	2.03858	29.1426	6	1.42	1	2.84	29.5858	29.1426	29.6745	399.898	399.576	19.9182	19.9679	48.3514	48.4705	500.105	2.41414	13.8985	100.987	2.06897	-1.46996	0.0255949	0.0018497	0.0140715	0.000624674	0.666667	-0.219565	2.73739	1	0	0.19	111115	0.833508	4.22465e-05	302.293	302.736	0.458687	0.0439019	4.05508	40.1544	20.1865	29.3642
63	11:55:35	670	0	0.355459	0.00225796	138.409	0.0469374	2.03778	29.1411	6	1.42	1	2.84	29.5857	29.1411	29.674	399.86	399.411	19.9172	19.9723	48.3494	48.4822	500.116	2.42598	13.9149	100.987	2.06897	-1.46996	0.0255949	0.0018497	0.0140715	0.000624674	1	-0.219565	2.73739	1	0	0.19	111115	0.833526	4.69374e-05	302.291	302.736	0.460937	0.0417647	4.05473	40.151	20.1787	29.3634
64	11:55:45	680	0	0.478806	0.00244932	78.411	0.050886	2.03674	29.1382	6	1.42	1	2.84	29.5858	29.1382	29.6736	399.963	399.364	19.9161	19.9759	48.3463	48.4908	500.115	2.41595	13.881	100.987	2.06897	-1.46996	0.0255949	0.0018497	0.0140715	0.000624674	1	-0.219565	2.73739	1	0	0.19	111115	0.833524	5.0886e-05	302.288	302.736	0.459031	0.0401853	4.05405	40.1443	20.1684	29.362
65	11:55:55	690.5	0	0.437542	0.00255615	116.707	0.0531196	2.03735	29.1416	6	1.42	1	2.84	29.586	29.1416	29.6735	399.93	399.38	19.9154	19.9778	48.3442	48.4951	500.112	2.42438	13.9048	100.987	2.06897	-1.46996	0.0255949	0.0018497	0.0140715	0.000624674	1	-0.219565	2.73739	1	0	0.19	111115	0.83352	5.31196e-05	302.292	302.736	0.460632	0.0386524	4.05485	40.1523	20.1745	29.3638
66	11:56:06	701	0	0.464443	0.00259806	104.697	0.0539946	2.03753	29.1424	6	1.42	1	2.84	29.5858	29.1424	29.6734	399.914	399.331	19.9145	19.978	48.3423	48.4967	500.117	2.42859	13.9306	100.987	2.06897	-1.46996	0.0255949	0.0018497	0.0140715	0.000624674	1	-0.219565	2.73739	1	0	0.19	111115	0.833528	5.39946e-05	302.292	302.736	0.461433	0.038084	4.05504	40.1542	20.1762	29.3641
67	11:56:16	711	0	0.576488	0.00269852	49.8192	0.0560723	2.03722	29.1417	6	1.42	1	2.84	29.5853	29.1417	29.673	400.098	399.379	19.9137	19.9796	48.3412	48.5008	500.127	2.40782	13.9002	100.986	2.06897	-1.46996	0.0255949	0.0018497	0.0140715	0.000624674	0.666667	-0.219565	2.73739	1	0	0.19	111115	0.833545	5.60723e-05	302.292	302.735	0.457486	0.0370408	4.05488	40.1529	20.1733	29.3635
68	11:56:26	721.5	0	0.508155	0.00272112	92.2702	0.0565614	2.03792	29.1457	6	1.42	1	2.84	29.5855	29.1457	29.6729	400.127	399.491	19.9154	19.9819	48.3446	48.5059	500.119	2.41655	13.8895	100.986	2.06897	-1.46996	0.0255949	0.0018497	0.0140715	0.000624674	1	-0.219565	2.73739	1	0	0.19	111115	0.833531	5.65614e-05	302.296	302.735	0.459144	0.0362945	4.05581	40.1622	20.1803	29.3656
69	11:56:37	732	0	0.397464	0.00269026	153.678	0.0559185	2.03785	29.1464	6	1.42	1	2.84	29.5862	29.1464	29.6731	399.965	399.462	19.9184	19.9842	48.35	48.5096	500.099	2.42134	13.9276	100.986	2.06897	-1.46996	0.0255949	0.0018497	0.0140715	0.000624674	1	-0.219565	2.73739	1	0	0.19	111115	0.833498	5.59185e-05	302.296	302.736	0.460054	0.0366357	4.05598	40.1637	20.1795	29.3663
70	11:56:47	742	0	0.384789	0.0027034	162.086	0.0561867	2.03768	29.1465	6	1.42	1	2.84	29.5871	29.1465	29.6737	399.839	399.351	19.9199	19.986	48.3515	48.512	500.088	2.40341	13.8931	100.986	2.06897	-1.46996	0.0255949	0.0018497	0.0140715	0.000624674	1	-0.219565	2.73739	1	0	0.19	111115	0.833481	5.61867e-05	302.296	302.737	0.456649	0.0365713	4.05599	40.1638	20.1778	29.3668
71	11:56:57	752.5	0	0.467965	0.00275908	119.029	0.0573484	2.03787	29.1479	6	1.42	1	2.84	29.5876	29.1479	29.6745	399.844	399.255	19.9202	19.9876	48.3505	48.5141	500.089	2.39467	13.8789	100.986	2.06897	-1.46996	0.0255949	0.0018497	0.0140715	0.000624674	1	-0.219565	2.73739	1	0	0.19	111115	0.833482	5.73484e-05	302.298	302.738	0.454988	0.0358546	4.05633	40.1674	20.1798	29.3678
72	11:57:08	763	0	0.559666	0.00275275	65.9572	0.05721	2.03762	29.1474	6	1.42	1	2.84	29.5884	29.1474	29.6748	399.966	399.267	19.9217	19.9889	48.3522	48.5149	500.112	2.40212	13.9129	100.986	2.06897	-1.46996	0.0255949	0.0018497	0.0140715	0.000624674	1	-0.219565	2.73739	1	0	0.19	111115	0.833521	5.721e-05	302.297	302.738	0.456404	0.0361056	4.05621	40.1662	20.1773	29.3679
73	11:57:18	773	0	0.579226	0.00294201	76.1377	0.0611176	2.03689	29.145	6	1.42	1	2.84	29.589	29.145	29.6752	400.06	399.336	19.9186	19.9905	48.3433	48.5169	500.122	2.39091	13.8828	100.985	2.06897	-1.46996	0.0255949	0.0018497	0.0140715	0.000624674	1	-0.219565	2.73739	1	0	0.19	111115	0.833537	6.11176e-05	302.295	302.739	0.454272	0.0345494	4.05564	40.1607	20.1702	29.367
74	11:57:28	783.5	0	0.571771	0.00307711	93.6619	0.0639288	2.03712	29.1463	6	1.42	1	2.84	29.5899	29.1463	29.6762	400.161	399.444	19.9163	19.9915	48.3347	48.5167	500.107	2.40567	13.9051	100.985	2.06897	-1.46996	0.0255949	0.0018497	0.0140715	0.000624674	1	-0.219565	2.73739	1	0	0.19	111115	0.833512	6.39288e-05	302.296	302.74	0.457077	0.0331185	4.05595	40.164	20.1726	29.3681
75	11:57:39	794	0	0.488168	0.00303198	132.787	0.0630175	2.03792	29.1498	6	1.42	1	2.84	29.5913	29.1498	29.6771	400.107	399.491	19.9176	19.9917	48.3336	48.5133	500.11	2.41208	13.9188	100.984	2.06897	-1.46996	0.0255949	0.0018497	0.0140715	0.000624674	1	-0.219565	2.73739	1	0	0.19	111115	0.833517	6.30175e-05	302.3	302.741	0.458295	0.033306	4.05677	40.1722	20.1806	29.3705
76	11:57:49	804	0	0.477285	0.00302999	138.226	0.0629817	2.0381	29.1502	6	1.42	1	2.84	29.5922	29.1502	29.6782	400.04	399.437	19.9167	19.9908	48.3289	48.5087	500.097	2.41211	13.8717	100.984	2.06897	-1.46996	0.0255949	0.0018497	0.0140715	0.000624674	1	-0.219565	2.73739	1	0	0.19	111115	0.833494	6.29817e-05	302.3	302.742	0.458301	0.0334007	4.05686	40.1731	20.1823	29.3712
77	11:57:59	814.5	0	0.443898	0.00301779	154.58	0.0627518	2.03885	29.1532	6	1.42	1	2.84	29.5931	29.1532	29.6791	399.931	399.368	19.9166	19.9904	48.3259	48.5051	500.088	2.41969	13.8623	100.984	2.06897	-1.46996	0.0255949	0.0018497	0.0140715	0.000624674	1	-0.219565	2.73739	1	0	0.19	111115	0.833479	6.27518e-05	302.303	302.743	0.459741	0.0332486	4.05757	40.1801	20.1898	29.3732
78	11:58:10	825	0	0.498298	0.00303419	127.503	0.0631157	2.0396	29.1566	6	1.42	1	2.84	29.5947	29.1566	29.6799	399.91	399.281	19.9166	19.9908	48.3221	48.5018	500.117	2.42276	13.8987	100.985	2.06897	-1.46996	0.0255949	0.0018497	0.0140715	0.000624674	1	-0.219565	2.73739	1	0	0.19	111115	0.833529	6.31157e-05	302.307	302.745	0.460325	0.0328237	4.05836	40.1879	20.1971	29.3756
79	11:58:20	835	0	0.595785	0.00310695	84.1611	0.0646146	2.0392	29.1544	6	1.42	1	2.84	29.5958	29.1544	29.681	400.059	399.313	19.9137	19.9897	48.3122	48.4962	500.118	2.40836	13.9377	100.985	2.06897	-1.46996	0.0255949	0.0018497	0.0140715	0.000624674	1	-0.219565	2.73739	1	0	0.19	111115	0.83353	6.46146e-05	302.304	302.746	0.457588	0.0324898	4.05786	40.1828	20.1932	29.3751
80	11:58:30	845.5	0	0.533719	0.00305182	110.807	0.0634805	2.03956	29.1551	6	1.42	1	2.84	29.5961	29.1551	29.6815	400.049	399.378	19.9131	19.9877	48.3087	48.4905	500.105	2.38831	13.9181	100.985	2.06897	-1.46996	0.0255949	0.0018497	0.0140715	0.000624674	1	-0.219565	2.73739	1	0	0.19	111115	0.833508	6.34805e-05	302.305	302.746	0.453779	0.032968	4.05801	40.1844	20.1967	29.3756
81	11:58:41	856	0	0.55387	0.00297795	93.3138	0.061941	2.03943	29.1545	6	1.42	1	2.84	29.5963	29.1545	29.682	400.065	399.371	19.9145	19.9874	48.3118	48.4889	500.105	2.40015	13.9107	100.986	2.06897	-1.46996	0.0255949	0.0018497	0.0140715	0.000624674	1	-0.219565	2.73739	1	0	0.19	111115	0.833508	6.1941e-05	302.304	302.746	0.456029	0.0338711	4.05786	40.1826	20.1953	29.3754
82	11:58:51	866.5	0	0.505738	0.00294827	116.09	0.0612906	2.03833	29.15	6	1.42	1	2.84	29.5959	29.15	29.6823	400.01	399.374	19.9159	19.9879	48.3169	48.4919	500.118	2.39782	13.9362	100.986	2.06897	-1.46996	0.0255949	0.0018497	0.0140715	0.000624674	1	-0.219565	2.73739	1	0	0.19	111115	0.83353	6.12906e-05	302.3	302.746	0.455586	0.0347258	4.05682	40.1722	20.1843	29.373
83	11:59:01	876.5	0	0.447861	0.0029292	145.386	0.060889	2.03813	29.1493	6	1.42	1	2.84	29.5953	29.1493	29.6821	399.866	399.3	19.9167	19.9883	48.3205	48.4939	500.125	2.39904	13.9504	100.985	2.06897	-1.46996	0.0255949	0.0018497	0.0140715	0.000624674	1	-0.219565	2.73739	1	0	0.19	111115	0.833541	6.0889e-05	302.299	302.745	0.455817	0.0349519	4.05666	40.1707	20.1824	29.3723
84	11:59:12	887	0	0.597802	0.00292649	64.4078	0.060862	2.0391	29.1532	6	1.42	1	2.84	29.5954	29.1532	29.6817	399.999	399.253	19.9163	19.9879	48.3191	48.4928	500.103	2.41589	13.9127	100.985	2.06897	-1.46996	0.0255949	0.0018497	0.0140715	0.000624674	1	-0.219565	2.73739	1	0	0.19	111115	0.833505	6.0862e-05	302.303	302.745	0.45902	0.0344824	4.05757	40.1799	20.192	29.3743
85	11:59:22	897.5	0	0.63914	0.00286798	35.2414	0.0596409	2.03892	29.152	6	1.42	1	2.84	29.5949	29.152	29.6814	400.148	399.353	19.9166	19.9867	48.3209	48.4913	500.107	2.4376	13.9452	100.985	2.06897	-1.46996	0.0255949	0.0018497	0.0140715	0.000624674	1	-0.219565	2.73739	1	0	0.19	111115	0.833512	5.96409e-05	302.302	302.745	0.463144	0.0352428	4.05728	40.1769	20.1903	29.3734
86	11:59:32	907.5	0	0.528061	0.00285662	95.1231	0.0594058	2.03894	29.1516	6	1.42	1	2.84	29.5943	29.1516	29.6814	400.042	399.38	19.9157	19.9855	48.3209	48.4903	500.095	2.42161	13.9405	100.985	2.06897	-1.46996	0.0255949	0.0018497	0.0140715	0.000624674	1	-0.219565	2.73739	1	0	0.19	111115	0.833491	5.94058e-05	302.302	302.744	0.460105	0.0353009	4.05718	40.1761	20.1906	29.3729
87	11:59:43	918	0	0.500769	0.00300974	124.159	0.0626154	2.03986	29.1557	6	1.42	1	2.84	29.5941	29.1557	29.6813	399.964	399.333	19.9126	19.9862	48.3139	48.4921	500.127	2.41368	13.9229	100.985	2.06897	-1.46996	0.0255949	0.0018497	0.0140715	0.000624674	1	-0.219565	2.73739	1	0	0.19	111115	0.833546	6.26154e-05	302.306	302.744	0.4586	0.0330954	4.05815	40.1859	20.1997	29.3749
88	11:59:53	928.5	0	0.535308	0.00309617	113.854	0.0644313	2.04047	29.1585	6	1.42	1	2.84	29.5948	29.1585	29.6812	399.966	399.293	19.9108	19.9866	48.3077	48.4913	500.132	2.42994	13.9098	100.984	2.06897	-1.46996	0.0255949	0.0018497	0.0140715	0.000624674	1	-0.219565	2.73739	1	0	0.19	111115	0.833553	6.44313e-05	302.308	302.745	0.461689	0.0319494	4.0588	40.1924	20.2058	29.3766
89	12:00:03	938.5	0	0.617445	0.00302372	64.5594	0.0629162	2.04018	29.157	6	1.42	1	2.84	29.5956	29.157	29.6814	400.077	399.306	19.912	19.986	48.3078	48.4874	500.095	2.4203	13.8542	100.984	2.06897	-1.46996	0.0255949	0.0018497	0.0140715	0.000624674	1	-0.219565	2.73739	1	0	0.19	111115	0.833491	6.29162e-05	302.307	302.746	0.459857	0.03299	4.05845	40.1889	20.203	29.3763
90	12:00:14	949	0	0.665444	0.00296467	32.7639	0.0616782	2.03984	29.1555	6	1.42	1	2.84	29.5959	29.1555	29.6818	400.245	399.417	19.9135	19.986	48.3102	48.4864	500.093	2.40157	13.865	100.984	2.06897	-1.46996	0.0255949	0.0018497	0.0140715	0.000624674	1	-0.219565	2.73739	1	0	0.19	111115	0.833488	6.16782e-05	302.306	302.746	0.456299	0.0338088	4.05811	40.1856	20.1996	29.3757
91	12:00:24	959.5	0	0.584567	0.00296298	75.6816	0.0616928	2.04147	29.1629	6	1.42	1	2.84	29.5965	29.1629	29.6823	400.283	399.552	19.9144	19.9869	48.3112	48.4867	500.092	2.41414	13.8987	100.985	2.06897	-1.46996	0.0255949	0.0018497	0.0140715	0.000624674	1	-0.219565	2.73739	1	0	0.19	111115	0.833486	6.16928e-05	302.313	302.747	0.458687	0.0329167	4.05984	40.2026	20.2157	29.3797
92	12:00:34	969.5	0	0.510207	0.00297234	116.108	0.0619085	2.04215	29.1667	6	1.42	1	2.84	29.5975	29.1667	29.6829	400.239	399.597	19.9161	19.9888	48.3122	48.4889	500.116	2.43578	13.9121	100.985	2.06897	-1.46996	0.0255949	0.0018497	0.0140715	0.000624674	1	-0.219565	2.73739	1	0	0.19	111115	0.833527	6.19085e-05	302.317	302.747	0.462797	0.0324777	4.06072	40.2112	20.2224	29.3821
93	12:00:45	980	0	0.459473	0.00300562	145.626	0.0625884	2.04175	29.1651	6	1.42	1	2.84	29.5989	29.1651	29.6834	400.114	399.532	19.9156	19.9892	48.3078	48.4863	500.118	2.43198	13.8869	100.985	2.06897	-1.46996	0.0255949	0.0018497	0.0140715	0.000624674	1	-0.219565	2.73739	1	0	0.19	111115	0.83353	6.25884e-05	302.315	302.749	0.462075	0.0325391	4.06035	40.2076	20.2184	29.382
94	12:00:55	990.5	0	0.454982	0.0029566	143.889	0.0615785	2.04208	29.1663	6	1.42	1	2.84	29.6003	29.1663	29.6844	399.964	399.388	19.9162	19.9886	48.3053	48.481	500.098	2.41212	13.8513	100.985	2.06897	-1.46996	0.0255949	0.0018497	0.0140715	0.000624674	0.666667	-0.219565	2.73739	1	0	0.19	111115	0.833497	6.15785e-05	302.316	302.75	0.458303	0.0330263	4.06063	40.2103	20.2216	29.3833
95	12:01:05	1000.5	0	0.521268	0.00297386	110.061	0.0619549	2.04265	29.1692	6	1.42	1	2.84	29.6018	29.1692	29.6858	399.917	399.262	19.9169	19.9898	48.3031	48.4795	500.111	2.42632	13.9006	100.985	2.06897	-1.46996	0.0255949	0.0018497	0.0140715	0.000624674	1	-0.219565	2.73739	1	0	0.19	111115	0.833518	6.19549e-05	302.319	302.752	0.461001	0.0326769	4.06132	40.217	20.2272	29.3855
96	12:01:16	1011	0	0.552034	0.00303846	99.9237	0.0633204	2.04332	29.1726	6	1.42	1	2.84	29.6035	29.1726	29.6874	399.904	399.211	19.9164	19.9909	48.2975	48.4778	500.107	2.43677	13.9848	100.986	2.06897	-1.46996	0.0255949	0.0018497	0.0140715	0.000624674	1	-0.219565	2.73739	1	0	0.19	111115	0.833511	6.33204e-05	302.323	302.754	0.462986	0.0317946	4.06211	40.2247	20.2338	29.388
97	12:01:26	1021.5	0	0.572078	0.00302286	87.9738	0.0629887	2.0431	29.1718	6	1.42	1	2.84	29.6045	29.1718	29.6887	399.895	399.179	19.9171	19.9912	48.2958	48.4755	500.101	2.43669	13.9177	100.986	2.06897	-1.46996	0.0255949	0.0018497	0.0140715	0.000624674	1	-0.219565	2.73739	1	0	0.19	111115	0.833501	6.29887e-05	302.322	302.755	0.462972	0.0322053	4.06192	40.2228	20.2316	29.3881
98	12:01:36	1031.5	0	0.54139	0.00306334	107.667	0.063819	2.04271	29.17	6	1.42	1	2.84	29.6052	29.17	29.6895	399.834	399.154	19.9159	19.991	48.2916	48.4734	500.111	2.42448	13.9102	100.985	2.06897	-1.46996	0.0255949	0.0018497	0.0140715	0.000624674	1	-0.219565	2.73739	1	0	0.19	111115	0.833519	6.3819e-05	302.32	302.755	0.460652	0.032095	4.0615	40.2187	20.2277	29.3876
99	12:01:47	1042	0	0.537514	0.00308833	111.835	0.0643522	2.04312	29.1715	6	1.42	1	2.84	29.6061	29.1715	29.6905	399.769	399.094	19.9146	19.9903	48.2855	48.4694	500.108	2.40202	13.9213	100.985	2.06897	-1.46996	0.0255949	0.0018497	0.0140715	0.000624674	1	-0.219565	2.73739	1	0	0.19	111115	0.833513	6.43522e-05	302.321	302.756	0.456384	0.0317046	4.06185	40.2221	20.2318	29.3888
100	12:01:57	1052	0	0.667714	0.0030602	42.3001	0.0637702	2.04323	29.1716	6	1.42	1	2.84	29.6069	29.1716	29.6913	399.928	399.096	19.9146	19.9895	48.2831	48.4649	500.098	2.38804	13.9102	100.985	2.06897	-1.46996	0.0255949	0.0018497	0.0140715	0.000624674	1	-0.219565	2.73739	1	0	0.19	111115	0.833497	6.37702e-05	302.322	302.757	0.453728	0.0320602	4.06188	40.2225	20.233	29.3893
101	12:02:07	1062.5	0	0.656234	0.00299329	40.7818	0.0623716	2.04306	29.1708	6	1.42	1	2.84	29.6074	29.1708	29.692	400.033	399.216	19.916	19.9893	48.2853	48.463	500.136	2.39608	13.9405	100.986	2.06897	-1.46996	0.0255949	0.0018497	0.0140715	0.000624674	1	-0.219565	2.73739	1	0	0.19	111115	0.83356	6.23716e-05	302.321	302.757	0.455256	0.0329501	4.06169	40.2205	20.2312	29.3891
102	12:02:18	1073	0	0.522789	0.00298715	110.449	0.062292	2.04462	29.1777	6	1.42	1	2.84	29.6081	29.1777	29.6925	399.888	399.231	19.9165	19.9898	48.285	48.4625	500.134	2.42842	13.9262	100.986	2.06897	-1.46996	0.0255949	0.0018497	0.0140715	0.000624674	1	-0.219565	2.73739	1	0	0.19	111115	0.833557	6.2292e-05	302.328	302.758	0.461399	0.0322165	4.06331	40.2364	20.2466	29.3929
103	12:02:28	1083.5	0	0.499252	0.00305158	128.311	0.0636392	2.04479	29.1787	6	1.42	1	2.84	29.6089	29.1787	29.6933	399.756	399.126	19.9157	19.9905	48.2804	48.4619	500.101	2.43003	13.9308	100.986	2.06897	-1.46996	0.0255949	0.0018497	0.0140715	0.000624674	1	-0.219565	2.73739	1	0	0.19	111115	0.833502	6.36392e-05	302.329	302.759	0.461706	0.0315342	4.06354	40.2387	20.2482	29.3938
104	12:02:38	1093.5	0	0.587312	0.0030243	80.0907	0.0630526	2.0442	29.1758	6	1.42	1	2.84	29.6092	29.1758	29.694	399.824	399.089	19.9155	19.9896	48.2797	48.4592	500.094	2.42015	13.9338	100.986	2.06897	-1.46996	0.0255949	0.0018497	0.0140715	0.000624674	1	-0.219565	2.73739	1	0	0.19	111115	0.83349	6.30526e-05	302.326	302.759	0.459828	0.0322254	4.06287	40.232	20.2424	29.3925
105	12:02:49	1104	0	0.622425	0.00299675	58.8351	0.0625006	2.04492	29.1786	6	1.42	1	2.84	29.6095	29.1786	29.6943	399.88	399.104	19.9155	19.989	48.2786	48.4567	500.09	2.43539	13.9522	100.986	2.06897	-1.46996	0.0255949	0.0018497	0.0140715	0.000624674	1	-0.219565	2.73739	1	0	0.19	111115	0.833484	6.25006e-05	302.329	302.759	0.462724	0.0321944	4.06353	40.2384	20.2494	29.394
106	12:02:59	1114.5	0	0.554723	0.00296335	91.1303	0.0618024	2.04484	29.1786	6	1.42	1	2.84	29.6101	29.1786	29.6949	399.79	399.095	19.917	19.9897	48.2804	48.4566	500.098	2.436	13.9463	100.987	2.06897	-1.46996	0.0255949	0.0018497	0.0140715	0.000624674	1	-0.219565	2.73739	1	0	0.19	111115	0.833496	6.18024e-05	302.329	302.76	0.46284	0.0326328	4.06353	40.2383	20.2486	29.3944
107	12:03:09	1124.5	0	0.626948	0.0029577	52.093	0.0616636	2.04415	29.1761	6	1.42	1	2.84	29.6106	29.1761	29.6952	399.864	399.082	19.9183	19.9908	48.2826	48.4579	500.103	2.40988	13.8996	100.987	2.06897	-1.46996	0.0255949	0.0018497	0.0140715	0.000624674	1	-0.219565	2.73739	1	0	0.19	111115	0.833505	6.16636e-05	302.326	302.761	0.457878	0.0330378	4.06295	40.2325	20.2418	29.3934
108	12:03:20	1135	0	0.701165	0.00305824	24.9051	0.0637674	2.04446	29.1778	6	1.42	1	2.84	29.6111	29.1778	29.6957	400.028	399.156	19.9167	19.9916	48.2772	48.4585	500.101	2.41707	13.9099	100.987	2.06897	-1.46996	0.0255949	0.0018497	0.0140715	0.000624674	1	-0.219565	2.73739	1	0	0.19	111115	0.833502	6.37674e-05	302.328	302.761	0.459242	0.0318545	4.06334	40.2365	20.2449	29.3945
109	12:03:30	1145.5	0	0.638781	0.00302415	53.4523	0.0630753	2.04504	29.1803	6	1.42	1	2.84	29.6111	29.1803	29.6958	400.08	399.284	19.9174	19.9916	48.2785	48.4586	500.119	2.4285	13.9235	100.987	2.06897	-1.46996	0.0255949	0.0018497	0.0140715	0.000624674	1	-0.219565	2.73739	1	0	0.19	111115	0.833531	6.30753e-05	302.33	302.761	0.461416	0.0318881	4.06393	40.2421	20.2506	29.3957
110	12:03:40	1155.5	0	0.625283	0.00311526	70.0654	0.0649506	2.04433	29.177	6	1.42	1	2.84	29.611	29.177	29.6961	400.132	399.35	19.9146	19.9909	48.2727	48.4577	500.118	2.41064	13.8899	100.987	2.06897	-1.46996	0.0255949	0.0018497	0.0140715	0.000624674	1	-0.219565	2.73739	1	0	0.19	111115	0.833531	6.49506e-05	302.327	302.761	0.458021	0.0313404	4.06315	40.2345	20.2436	29.394
111	12:03:51	1166	0	0.627929	0.00318565	75.771	0.0664147	2.04426	29.1763	6	1.42	1	2.84	29.6106	29.1763	29.6962	400.17	399.385	19.912	19.9901	48.267	48.4564	500.1	2.40016	13.9066	100.986	2.06897	-1.46996	0.0255949	0.0018497	0.0140715	0.000624674	1	-0.219565	2.73739	1	0	0.19	111115	0.833501	6.64147e-05	302.326	302.761	0.456031	0.0306353	4.06298	40.233	20.243	29.3934
112	12:04:01	1176.5	0	0.567444	0.00304909	93.1331	0.0636068	2.04541	29.1811	6	1.42	1	2.84	29.6099	29.1811	29.6953	400.11	399.399	19.915	19.9898	48.2752	48.4573	500.102	2.4103	13.955	100.986	2.06897	-1.46996	0.0255949	0.0018497	0.0140715	0.000624674	1	-0.219565	2.73739	1	0	0.19	111115	0.833503	6.36068e-05	302.331	302.76	0.457957	0.031322	4.0641	40.2442	20.2544	29.3955
113	12:04:11	1186.5	0	0.491564	0.0030142	129.362	0.0628676	2.04502	29.1794	6	1.42	1	2.84	29.61	29.1794	29.6951	399.982	399.362	19.9159	19.9898	48.2774	48.457	500.106	2.41698	13.9319	100.986	2.06897	-1.46996	0.0255949	0.0018497	0.0140715	0.000624674	1	-0.219565	2.73739	1	0	0.19	111115	0.83351	6.28676e-05	302.329	302.76	0.459225	0.031944	4.06371	40.2403	20.2505	29.3947
114	12:04:22	1197	0	0.528099	0.00291685	101.006	0.06082	2.04437	29.1766	6	1.42	1	2.84	29.6103	29.1766	29.6955	399.959	399.296	19.9184	19.9899	48.2826	48.4562	500.13	2.41184	13.8939	100.986	2.06897	-1.46996	0.0255949	0.0018497	0.0140715	0.000624674	1	-0.219565	2.73739	1	0	0.19	111115	0.833549	6.082e-05	302.327	302.76	0.45825	0.033355	4.06306	40.2341	20.2442	29.3934
115	12:04:32	1207.5	0	0.614551	0.00288604	50.7521	0.0601702	2.04409	29.1764	6	1.42	1	2.84	29.6099	29.1764	29.6954	400.03	399.264	19.9215	19.9923	48.2913	48.4621	500.135	2.41917	13.8519	100.985	2.06897	-1.46996	0.0255949	0.0018497	0.0140715	0.000624674	1	-0.219565	2.73739	1	0	0.19	111115	0.833559	6.01702e-05	302.326	302.76	0.459643	0.033675	4.06302	40.2337	20.2415	29.3932
116	12:04:42	1217.5	0	0.610559	0.00315583	81.4304	0.0657755	2.04367	29.1759	6	1.42	1	2.84	29.6102	29.1759	29.6955	400.064	399.3	19.9178	19.9952	48.2825	48.4689	500.098	2.4257	13.8752	100.985	2.06897	-1.46996	0.0255949	0.0018497	0.0140715	0.000624674	1	-0.219565	2.73739	1	0	0.19	111115	0.833496	6.57755e-05	302.326	302.76	0.460883	0.0310047	4.06288	40.2325	20.2373	29.393
117	12:04:52	1228	0	0.524563	0.00318809	126.991	0.0664717	2.04441	29.1793	6	1.42	1	2.84	29.6103	29.1793	29.6955	399.953	399.291	19.9178	19.9959	48.2805	48.4705	500.1	2.4258	13.9461	100.985	2.06897	-1.46996	0.0255949	0.0018497	0.0140715	0.000624674	1	-0.219565	2.73739	1	0	0.19	111115	0.833499	6.64717e-05	302.329	302.76	0.460903	0.0302147	4.06369	40.2406	20.2447	29.3948
118	12:05:03	1238.5	0	0.515116	0.00316625	129.822	0.0660132	2.04429	29.1788	6	1.42	1	2.84	29.6102	29.1788	29.6952	399.855	399.206	19.9186	19.9962	48.2835	48.4711	500.104	2.41558	13.9516	100.984	2.06897	-1.46996	0.0255949	0.0018497	0.0140715	0.000624674	1	-0.219565	2.73739	1	0	0.19	111115	0.833507	6.60132e-05	302.329	302.76	0.45896	0.0304644	4.06358	40.2398	20.2437	29.3945
119	12:05:13	1248.5	0	0.521936	0.00321512	130.309	0.0670317	2.04431	29.1786	6	1.42	1	2.84	29.6111	29.1786	29.696	399.799	399.141	19.9165	19.9954	48.276	48.4666	500.102	2.4122	13.9133	100.984	2.06897	-1.46996	0.0255949	0.0018497	0.0140715	0.000624674	1	-0.219565	2.73739	1	0	0.19	111115	0.833504	6.70317e-05	302.329	302.761	0.458318	0.0301199	4.06351	40.2392	20.2439	29.3948
120	12:05:23	1259	0	0.562352	0.00310762	100.907	0.0648358	2.04564	29.1837	6	1.42	1	2.84	29.6116	29.1837	29.6967	399.772	399.066	19.9179	19.9941	48.2766	48.4619	500.108	2.40423	13.8657	100.983	2.06897	-1.46996	0.0255949	0.0018497	0.0140715	0.000624674	1	-0.219565	2.73739	1	0	0.19	111115	0.833513	6.48358e-05	302.334	302.762	0.456804	0.0305744	4.06471	40.2513	20.2572	29.3976
121	12:05:34	1269.5	0	0.622335	0.00312113	71.8405	0.0651235	2.04582	29.1842	6	1.42	1	2.84	29.6115	29.1842	29.6966	399.817	399.039	19.9172	19.9938	48.2755	48.4611	500.099	2.41034	13.854	100.983	2.06897	-1.46996	0.0255949	0.0018497	0.0140715	0.000624674	1	-0.219565	2.73739	1	0	0.19	111115	0.833499	6.51235e-05	302.334	302.762	0.457965	0.0303557	4.06485	40.2529	20.2591	29.3979
122	12:05:44	1279.5	0	0.714263	0.00310353	23.5087	0.0647241	2.04479	29.18	6	1.42	1	2.84	29.6123	29.18	29.6974	400.032	399.144	19.9182	19.9943	48.2751	48.46	500.134	2.40666	13.913	100.982	2.06897	-1.46996	0.0255949	0.0018497	0.0140715	0.000624674	0.666667	-0.219565	2.73739	1	0	0.19	111115	0.833557	6.47241e-05	302.33	302.762	0.457266	0.0312138	4.06386	40.2433	20.249	29.3962
123	12:05:54	1290	0	0.711796	0.00310924	25.6251	0.0648447	2.04483	29.181	6	1.42	1	2.84	29.6135	29.181	29.6983	400.238	399.353	19.92	19.9963	48.2763	48.461	500.124	2.38608	13.9675	100.982	2.06897	-1.46996	0.0255949	0.0018497	0.0140715	0.000624674	1	-0.219565	2.73739	1	0	0.19	111115	0.833541	6.48447e-05	302.331	302.764	0.453356	0.0311415	4.0641	40.2457	20.2494	29.3973
124	12:06:05	1300.5	0	0.605852	0.00309973	78.4412	0.0646918	2.04624	29.187	6	1.42	1	2.84	29.6139	29.187	29.6984	400.203	399.445	19.9202	19.9963	48.2755	48.4596	500.084	2.40175	14.004	100.982	2.06897	-1.46996	0.0255949	0.0018497	0.0140715	0.000624674	1	-0.219565	2.73739	1	0	0.19	111115	0.833473	6.46918e-05	302.337	302.764	0.456333	0.0305058	4.0655	40.2597	20.2635	29.4005
125	12:06:15	1310.5	0	0.634127	0.00311704	65.8754	0.0650494	2.04612	29.1865	6	1.42	1	2.84	29.6139	29.1865	29.6984	400.252	399.46	19.92	19.9964	48.2747	48.4597	500.09	2.4215	14.0048	100.981	2.06897	-1.46996	0.0255949	0.0018497	0.0140715	0.000624674	1	-0.219565	2.73739	1	0	0.19	111115	0.833483	6.50494e-05	302.337	302.764	0.460085	0.0304263	4.06538	40.2589	20.2624	29.4002
126	12:06:25	1321	0	0.613647	0.00324236	88.2717	0.0676851	2.04681	29.1903	6	1.42	1	2.84	29.6153	29.1903	29.6997	400.306	399.537	19.919	19.9986	48.2689	48.4613	500.098	2.43664	13.993	100.981	2.06897	-1.46996	0.0255949	0.0018497	0.0140715	0.000624674	1	-0.219565	2.73739	1	0	0.19	111115	0.833496	6.76851e-05	302.34	302.765	0.462961	0.0288162	4.06628	40.2679	20.2693	29.4028
127	12:06:36	1331.5	0	0.450519	0.0032518	168.1	0.0679357	2.0484	29.1978	6	1.42	1	2.84	29.6182	29.1978	29.7018	400.058	399.484	19.9205	20.0003	48.2636	48.4573	500.115	2.44247	13.9885	100.98	2.06897	-1.46996	0.0255949	0.0018497	0.0140715	0.000624674	0.666667	-0.219565	2.73739	1	0	0.19	111115	0.833524	6.79357e-05	302.348	302.768	0.464069	0.028095	4.06804	40.2855	20.2852	29.408
128	12:06:46	1341.5	0	0.433179	0.00318373	171.811	0.0665384	2.0491	29.2014	6	1.42	1	2.84	29.6214	29.2014	29.7041	399.826	399.274	19.9236	20.0018	48.262	48.4518	500.11	2.42852	13.9708	100.98	2.06897	-1.46996	0.0255949	0.0018497	0.0140715	0.000624674	0.666667	-0.219565	2.73739	1	0	0.19	111115	0.833516	6.65384e-05	302.351	302.771	0.461419	0.0287122	4.06888	40.294	20.2921	29.4114
129	12:06:56	1352	0	0.555993	0.00322771	114.64	0.0674933	2.0502	29.2072	6	1.42	1	2.84	29.6249	29.2072	29.7066	399.82	399.121	19.9251	20.0044	48.2558	48.4481	500.104	2.41759	13.9625	100.98	2.06897	-1.46996	0.0255949	0.0018497	0.0140715	0.000624674	1	-0.219565	2.73739	1	0	0.19	111115	0.833507	6.74933e-05	302.357	302.775	0.459341	0.0278977	4.07024	40.3075	20.3031	29.416
130	12:07:07	1362.5	0	0.590812	0.00331545	105.247	0.0693623	2.05126	29.2129	6	1.42	1	2.84	29.6291	29.2129	29.7096	399.843	399.101	19.9256	20.0071	48.2461	48.4434	500.127	2.43125	13.956	100.98	2.06897	-1.46996	0.0255949	0.0018497	0.0140715	0.000624674	1	-0.219565	2.73739	1	0	0.19	111115	0.833546	6.93623e-05	302.363	302.779	0.461938	0.0268029	4.07158	40.3207	20.3136	29.421
131	12:07:17	1372.5	0	0.582761	0.00334388	111.419	0.0699589	2.05133	29.2135	6	1.42	1	2.84	29.6327	29.2135	29.7127	399.83	399.097	19.9257	20.008	48.2367	48.4355	500.124	2.43128	13.9857	100.98	2.06897	-1.46996	0.0255949	0.0018497	0.0140715	0.000624674	1	-0.219565	2.73739	1	0	0.19	111115	0.833541	6.99589e-05	302.364	302.783	0.461943	0.0269079	4.07173	40.3223	20.3143	29.4231
132	12:07:27	1383	0	0.656151	0.0034471	86.1012	0.0721392	2.052	29.2166	6	1.42	1	2.84	29.6365	29.2166	29.7167	399.929	399.107	19.9238	20.0086	48.2213	48.4263	500.112	2.4369	14.0188	100.98	2.06897	-1.46996	0.0255949	0.0018497	0.0140715	0.000624674	1	-0.219565	2.73739	1	0	0.19	111115	0.833519	7.21392e-05	302.367	302.787	0.463012	0.0259282	4.07247	40.3294	20.3208	29.4266
133	12:07:38	1393.5	0	0.671562	0.00348538	82.4783	0.0729903	2.05342	29.2229	6	1.42	1	2.84	29.6412	29.2229	29.7209	400.008	399.167	19.9234	20.0092	48.2075	48.415	500.119	2.43345	13.9909	100.98	2.06897	-1.46996	0.0255949	0.0018497	0.0140715	0.000624674	1	-0.219565	2.73739	1	0	0.19	111115	0.833531	7.29903e-05	302.373	302.791	0.462355	0.0252801	4.07395	40.344	20.3348	29.4321
134	12:07:48	1404	0	0.62702	0.00347656	101.94	0.0728179	2.05374	29.2247	6	1.42	1	2.84	29.6456	29.2247	29.7247	400.006	399.219	19.9245	20.0101	48.1973	48.4046	500.126	2.426	13.9782	100.98	2.06897	-1.46996	0.0255949	0.0018497	0.0140715	0.000624674	1	-0.219565	2.73739	1	0	0.19	111115	0.833544	7.28179e-05	302.375	302.796	0.46094	0.0257118	4.07436	40.3482	20.3381	29.4352
135	12:07:58	1414	0	0.581197	0.00352147	126.041	0.0737773	2.05428	29.2273	6	1.42	1	2.84	29.6496	29.2273	29.7284	399.937	399.204	19.9241	20.0108	48.1858	48.3953	500.119	2.41015	13.989	100.98	2.06897	-1.46996	0.0255949	0.0018497	0.0140715	0.000624674	1	-0.219565	2.73739	1	0	0.19	111115	0.833531	7.37773e-05	302.377	302.8	0.457929	0.0253904	4.07497	40.3544	20.3435	29.4384
136	12:08:09	1424.5	0	0.590493	0.00350308	120.413	0.0734382	2.05554	29.2329	6	1.42	1	2.84	29.6543	29.2329	29.7325	399.867	399.124	19.9252	20.0116	48.1747	48.3838	500.096	2.41005	14.0519	100.979	2.06897	-1.46996	0.0255949	0.0018497	0.0140715	0.000624674	1	-0.219565	2.73739	1	0	0.19	111115	0.833494	7.34382e-05	302.383	302.804	0.457909	0.0254356	4.07629	40.3677	20.3561	29.4436
137	12:08:19	1435	0	0.652884	0.00344601	87.4607	0.0722916	2.0569	29.2383	6	1.42	1	2.84	29.6587	29.2383	29.7365	399.905	399.087	19.9257	20.0107	48.1645	48.3696	500.11	2.41824	14.1443	100.979	2.06897	-1.46996	0.0255949	0.0018497	0.0140715	0.000624674	1	-0.219565	2.73739	1	0	0.19	111115	0.833516	7.22916e-05	302.388	302.809	0.459465	0.0258901	4.07757	40.3803	20.3696	29.4485
138	12:08:29	1445	0	0.670046	0.00352231	86.2664	0.073916	2.05761	29.2406	6	1.42	1	2.84	29.6618	29.2406	29.7405	399.953	399.113	19.9223	20.0092	48.1472	48.3569	500.114	2.42604	14.1991	100.979	2.06897	-1.46996	0.0255949	0.0018497	0.0140715	0.000624674	1	-0.219565	2.73739	1	0	0.19	111115	0.833524	7.3916e-05	302.391	302.812	0.460948	0.0252098	4.07812	40.3858	20.3766	29.4512
139	12:08:40	1455.5	0	0.665139	0.00358779	93.9116	0.075291	2.05769	29.2405	6	1.42	1	2.84	29.6635	29.2405	29.7438	399.976	399.142	19.9196	20.0081	48.1354	48.3498	500.11	2.44969	14.1913	100.979	2.06897	-1.46996	0.0255949	0.0018497	0.0140715	0.000624674	1	-0.219565	2.73739	1	0	0.19	111115	0.833517	7.5291e-05	302.391	302.814	0.465442	0.0248189	4.07809	40.3855	20.3773	29.452
140	12:08:50	1466	0	0.665605	0.00348794	85.3884	0.073159	2.0566	29.235	6	1.42	1	2.84	29.6646	29.235	29.7457	400.011	399.177	19.9199	20.0059	48.1332	48.3413	500.109	2.44772	14.196	100.979	2.06897	-1.46996	0.0255949	0.0018497	0.0140715	0.000624674	1	-0.219565	2.73739	1	0	0.19	111115	0.833515	7.3159e-05	302.385	302.815	0.465067	0.0267768	4.07678	40.3725	20.3666	29.4498
141	12:09:00	1476	0	0.626982	0.00339136	94.8008	0.071151	2.05705	29.2356	6	1.42	1	2.84	29.6654	29.2356	29.7469	399.992	399.206	19.9193	20.0029	48.1294	48.3316	500.113	2.40319	14.1841	100.979	2.06897	-1.46996	0.0255949	0.0018497	0.0140715	0.000624674	1	-0.219565	2.73739	1	0	0.19	111115	0.833522	7.1151e-05	302.386	302.815	0.456606	0.0276951	4.07693	40.374	20.371	29.4505
142	12:09:11	1486.5	0	0.625135	0.00337655	94.3579	0.0708734	2.05799	29.2389	6	1.42	1	2.84	29.6653	29.2389	29.7478	399.964	399.18	19.918	20.0013	48.126	48.3277	500.112	2.39055	14.1343	100.979	2.06897	-1.46996	0.0255949	0.0018497	0.0140715	0.000624674	1	-0.219565	2.73739	1	0	0.19	111115	0.833521	7.08734e-05	302.389	302.815	0.454204	0.0273528	4.0777	40.3817	20.3804	29.4521
143	12:09:21	1497	0	0.655371	0.00346406	87.9682	0.072693	2.05757	29.237	6	1.42	1	2.84	29.6653	29.237	29.7479	399.999	399.177	19.9155	20.001	48.1209	48.3268	500.098	2.41435	14.1692	100.979	2.06897	-1.46996	0.0255949	0.0018497	0.0140715	0.000624674	1	-0.219565	2.73739	1	0	0.19	111115	0.833496	7.2693e-05	302.387	302.815	0.458727	0.0267528	4.07725	40.3772	20.3762	29.4511
144	12:09:31	1507	0	0.702221	0.0034425	64.6909	0.0722163	2.05688	29.2337	6	1.42	1	2.84	29.6647	29.2337	29.7474	400.078	399.201	19.9153	20.0002	48.121	48.3264	500.088	2.42435	14.1823	100.979	2.06897	-1.46996	0.0255949	0.0018497	0.0140715	0.000624674	1	-0.219565	2.73739	1	0	0.19	111115	0.83348	7.22163e-05	302.384	302.815	0.460627	0.02738	4.07648	40.3695	20.3693	29.4492
145	12:09:42	1517.5	0	0.679653	0.00333728	65.2786	0.0699938	2.05637	29.2307	6	1.42	1	2.84	29.6632	29.2307	29.747	400.106	399.257	19.916	19.9983	48.1265	48.3262	500.088	2.42261	14.1541	100.979	2.06897	-1.46996	0.0255949	0.0018497	0.0140715	0.000624674	1	-0.219565	2.73739	1	0	0.19	111115	0.83348	6.99938e-05	302.381	302.813	0.460297	0.0286804	4.07578	40.3625	20.3642	29.447
146	12:09:52	1528	0	0.605821	0.00328359	95.4779	0.0688422	2.05557	29.2267	6	1.42	1	2.84	29.6614	29.2267	29.746	400.035	399.276	19.9158	19.9968	48.1318	48.3272	500.114	2.42822	14.1751	100.979	2.06897	-1.46996	0.0255949	0.0018497	0.0140715	0.000624674	1	-0.219565	2.73739	1	0	0.19	111115	0.833524	6.88422e-05	302.377	302.811	0.461362	0.0295692	4.07483	40.3532	20.3564	29.4441
147	12:10:02	1538	0	0.650329	0.00323689	69.6186	0.0678396	2.05483	29.2236	6	1.42	1	2.84	29.6599	29.2236	29.7447	400.073	399.26	19.9173	19.9971	48.1387	48.3321	500.113	2.44361	14.1642	100.979	2.06897	-1.46996	0.0255949	0.0018497	0.0140715	0.000624674	1	-0.219565	2.73739	1	0	0.19	111115	0.833522	6.78396e-05	302.374	302.81	0.464286	0.0302996	4.07412	40.3462	20.3491	29.4418
148	12:10:13	1548.5	0	0.72245	0.00325583	36.6219	0.0682422	2.05501	29.2245	6	1.42	1	2.84	29.6585	29.2245	29.7438	400.218	399.318	19.9171	19.9974	48.1426	48.3366	500.092	2.42428	14.1312	100.979	2.06897	-1.46996	0.0255949	0.0018497	0.0140715	0.000624674	1	-0.219565	2.73739	1	0	0.19	111115	0.833486	6.82422e-05	302.375	302.809	0.460613	0.0297575	4.07432	40.3483	20.3509	29.4415
149	12:10:23	1559	0	0.697146	0.00322628	45.8896	0.0676338	2.05532	29.2255	6	1.42	1	2.84	29.657	29.2255	29.7424	400.304	399.435	19.9172	19.9967	48.1469	48.3391	500.091	2.40475	14.1163	100.979	2.06897	-1.46996	0.0255949	0.0018497	0.0140715	0.000624674	1	-0.219565	2.73739	1	0	0.19	111115	0.833486	6.76338e-05	302.376	302.807	0.456903	0.029673	4.07456	40.3507	20.3539	29.4413
150	12:10:33	1569	0	0.60619	0.00318786	86.7554	0.0668086	2.05469	29.2228	6	1.42	1	2.84	29.6553	29.2228	29.7407	400.216	399.457	19.9179	19.9965	48.1529	48.343	500.095	2.41908	14.1221	100.979	2.06897	-1.46996	0.0255949	0.0018497	0.0140715	0.000624674	1	-0.219565	2.73739	1	0	0.19	111115	0.833492	6.68086e-05	302.373	302.805	0.459626	0.030262	4.07391	40.3442	20.3478	29.439
151	12:10:44	1579.5	0	0.563791	0.00321049	109.624	0.0672442	2.05353	29.2183	6	1.42	1	2.84	29.6541	29.2183	29.7396	400.117	399.408	19.9185	19.9975	48.1578	48.3488	500.113	2.44641	14.1826	100.979	2.06897	-1.46996	0.0255949	0.0018497	0.0140715	0.000624674	1	-0.219565	2.73739	1	0	0.19	111115	0.833522	6.72442e-05	302.368	302.804	0.464819	0.0305471	4.07285	40.3338	20.3363	29.4362
152	12:10:54	1590	0	0.512834	0.00319356	133.219	0.0668769	2.05313	29.2169	6	1.42	1	2.84	29.6527	29.2169	29.7386	399.978	399.331	19.9198	19.9984	48.1642	48.3548	500.108	2.41205	14.1778	100.978	2.06897	-1.46996	0.0255949	0.0018497	0.0140715	0.000624674	1	-0.219565	2.73739	1	0	0.19	111115	0.833513	6.68769e-05	302.367	302.803	0.458289	0.0306515	4.07254	40.3307	20.3323	29.4348
153	12:11:04	1600	0	0.547378	0.00316902	113.971	0.066365	2.05317	29.2169	6	1.42	1	2.84	29.6514	29.2169	29.7379	399.895	399.206	19.9198	19.9979	48.1687	48.3572	500.101	2.39422	14.1557	100.978	2.06897	-1.46996	0.0255949	0.0018497	0.0140715	0.000624674	1	-0.219565	2.73739	1	0	0.19	111115	0.833501	6.6365e-05	302.367	302.801	0.454901	0.0306987	4.07253	40.3306	20.3328	29.4342
154	12:11:15	1610.5	0	0.614675	0.00327523	90.3463	0.0685957	2.05345	29.2183	6	1.42	1	2.84	29.6507	29.2183	29.737	399.9	399.13	19.9177	19.9983	48.1656	48.3603	500.09	2.42949	14.1889	100.979	2.06897	-1.46996	0.0255949	0.0018497	0.0140715	0.000624674	1	-0.219565	2.73739	1	0	0.19	111115	0.833484	6.85957e-05	302.368	302.801	0.461602	0.0293802	4.07285	40.3337	20.3354	29.4345
155	12:11:25	1621	0	0.589622	0.00329344	103.942	0.0689905	2.05386	29.2198	6	1.42	1	2.84	29.6503	29.2198	29.7362	399.853	399.112	19.9165	19.9976	48.1644	48.3603	500.095	2.44192	14.1902	100.979	2.06897	-1.46996	0.0255949	0.0018497	0.0140715	0.000624674	1	-0.219565	2.73739	1	0	0.19	111115	0.833491	6.89905e-05	302.37	302.8	0.463965	0.0289546	4.07321	40.3371	20.3395	29.4351
156	12:11:35	1631	0	0.567153	0.00313173	100.692	0.0656047	2.0538	29.2189	6	1.42	1	2.84	29.6506	29.2189	29.7364	399.82	399.108	19.9191	19.9962	48.1688	48.3561	500.106	2.44109	14.1786	100.979	2.06897	-1.46996	0.0255949	0.0018497	0.0140715	0.000624674	1	-0.219565	2.73739	1	0	0.19	111115	0.83351	6.56047e-05	302.369	302.801	0.463807	0.0307995	4.073	40.3351	20.3389	29.4348
157	12:11:46	1641.5	0	0.685222	0.00316912	45.3862	0.066358	2.0529	29.2156	6	1.42	1	2.84	29.6508	29.2156	29.7362	399.973	399.119	19.9196	19.9976	48.1697	48.3584	500.097	2.42177	14.17	100.979	2.06897	-1.46996	0.0255949	0.0018497	0.0140715	0.000624674	1	-0.219565	2.73739	1	0	0.19	111115	0.833495	6.6358e-05	302.366	302.801	0.460136	0.0308517	4.07223	40.3276	20.33	29.4332
158	12:11:56	1652	0	0.749482	0.00320691	17.9656	0.0671382	2.05259	29.2149	6	1.42	1	2.84	29.6507	29.2149	29.7355	400.186	399.255	19.92	19.999	48.1714	48.3622	500.096	2.40564	14.1891	100.979	2.06897	-1.46996	0.0255949	0.0018497	0.0140715	0.000624674	0.666667	-0.219565	2.73739	1	0	0.19	111115	0.833493	6.71382e-05	302.365	302.801	0.457072	0.0305036	4.07206	40.3259	20.3269	29.4328
159	12:12:06	1662	0	0.686282	0.00318016	46.3074	0.0666054	2.05341	29.2187	6	1.42	1	2.84	29.6508	29.2187	29.7356	400.251	399.395	19.9214	19.9998	48.1744	48.3639	500.103	2.4108	14.1887	100.979	2.06897	-1.46996	0.0255949	0.0018497	0.0140715	0.000624674	1	-0.219565	2.73739	1	0	0.19	111115	0.833504	6.66054e-05	302.369	302.801	0.458052	0.0302799	4.07296	40.3347	20.335	29.4348
160	12:12:17	1672.5	0	0.571057	0.00312438	98.3564	0.0654453	2.05362	29.2198	6	1.42	1	2.84	29.6506	29.2198	29.7355	400.136	399.42	19.9231	20.0001	48.179	48.3649	500.101	2.41475	14.1503	100.979	2.06897	-1.46996	0.0255949	0.0018497	0.0140715	0.000624674	1	-0.219565	2.73739	1	0	0.19	111115	0.833502	6.54453e-05	302.37	302.801	0.458802	0.0307039	4.0732	40.3371	20.3371	29.4352
161	12:12:27	1683	0	0.475595	0.00323836	154.794	0.0677965	2.0526	29.216	6	1.42	1	2.84	29.6506	29.216	29.735	399.896	399.293	19.9215	20.0013	48.1756	48.3677	500.117	2.41649	14.1559	100.979	2.06897	-1.46996	0.0255949	0.0018497	0.0140715	0.000624674	0.666667	-0.219565	2.73739	1	0	0.19	111115	0.833528	6.77965e-05	302.366	302.801	0.459132	0.0300448	4.0723	40.3283	20.3271	29.4333
162	12:12:37	1693	0	0.5697	0.00333784	117.101	0.069866	2.05229	29.2143	6	1.42	1	2.84	29.6508	29.2143	29.7352	399.832	399.115	19.9183	20.0004	48.1671	48.3656	500.148	2.42635	14.1431	100.979	2.06897	-1.46996	0.0255949	0.0018497	0.0140715	0.000624674	1	-0.219565	2.73739	1	0	0.19	111115	0.833581	6.9866e-05	302.364	302.801	0.461007	0.0292965	4.07191	40.3244	20.324	29.4326
163	12:12:48	1703.5	0	0.696687	0.0031838	41.2587	0.0666598	2.05273	29.215	6	1.42	1	2.84	29.6496	29.215	29.735	399.961	399.093	19.9194	19.9977	48.1723	48.3627	500.122	2.42282	14.0712	100.978	2.06897	-1.46996	0.0255949	0.0018497	0.0140715	0.000624674	1	-0.219565	2.73739	1	0	0.19	111115	0.833536	6.66598e-05	302.365	302.8	0.460336	0.0306243	4.07207	40.3261	20.3284	29.4323
164	12:12:58	1714	0	0.680809	0.00320881	51.8056	0.0671835	2.05276	29.2151	6	1.42	1	2.84	29.6484	29.2151	29.7344	400.014	399.165	19.9187	19.9977	48.1745	48.3657	500.108	2.41626	14.024	100.979	2.06897	-1.46996	0.0255949	0.0018497	0.0140715	0.000624674	1	-0.219565	2.73739	1	0	0.19	111115	0.833513	6.71835e-05	302.365	302.798	0.45909	0.0301725	4.0721	40.3264	20.3287	29.4317
165	12:13:08	1724	0	0.653319	0.00326312	70.7049	0.0683029	2.05228	29.2126	6	1.42	1	2.84	29.6487	29.2126	29.7339	400.054	399.238	19.9162	19.9966	48.1684	48.3624	500.109	2.40661	14.0254	100.979	2.06897	-1.46996	0.0255949	0.0018497	0.0140715	0.000624674	1	-0.219565	2.73739	1	0	0.19	111115	0.833515	6.83029e-05	302.363	302.799	0.457255	0.029972	4.07151	40.3204	20.3238	29.4306
166	12:13:19	1734.5	0	0.660022	0.00321762	63.0345	0.0673465	2.05212	29.2113	6	1.42	1	2.84	29.6486	29.2113	29.7336	400.13	399.306	19.916	19.9952	48.1676	48.3589	500.103	2.40635	14.083	100.979	2.06897	-1.46996	0.0255949	0.0018497	0.0140715	0.000624674	1	-0.219565	2.73739	1	0	0.19	111115	0.833505	6.73465e-05	302.361	302.799	0.457207	0.0306049	4.07121	40.3175	20.3223	29.4299
167	12:13:29	1745	0	0.652002	0.00320947	66.1601	0.0672051	2.053	29.2151	6	1.42	1	2.84	29.6484	29.2151	29.7336	400.134	399.319	19.9163	19.9953	48.1687	48.3598	500.113	2.42352	14.0678	100.978	2.06897	-1.46996	0.0255949	0.0018497	0.0140715	0.000624674	1	-0.219565	2.73739	1	0	0.19	111115	0.833521	6.72051e-05	302.365	302.798	0.460469	0.0301721	4.0721	40.3264	20.331	29.4317
168	12:13:39	1755	0	0.654605	0.00326164	70.0222	0.0683385	2.05424	29.2205	6	1.42	1	2.84	29.6484	29.2205	29.7333	400.148	399.33	19.9155	19.9959	48.1666	48.3608	500.097	2.42819	14.02	100.978	2.06897	-1.46996	0.0255949	0.0018497	0.0140715	0.000624674	1	-0.219565	2.73739	1	0	0.19	111115	0.833495	6.83385e-05	302.371	302.798	0.461357	0.0288917	4.07338	40.3393	20.3434	29.4345
169	12:13:50	1765.5	0	0.528631	0.00328745	132.843	0.0688903	2.05459	29.222	6	1.42	1	2.84	29.6492	29.222	29.7336	399.98	399.313	19.9148	19.9958	48.1631	48.3588	500.099	2.42916	14.0498	100.978	2.06897	-1.46996	0.0255949	0.0018497	0.0140715	0.000624674	1	-0.219565	2.73739	1	0	0.19	111115	0.833498	6.88903e-05	302.372	302.799	0.46154	0.0285238	4.07372	40.3426	20.3469	29.4356
170	12:14:00	1776	0	0.457972	0.00325618	164.459	0.0682314	2.05446	29.2211	6	1.42	1	2.84	29.6501	29.2211	29.734	399.755	399.173	19.9148	19.995	48.1604	48.3544	500.109	2.43037	14.0641	100.978	2.06897	-1.46996	0.0255949	0.0018497	0.0140715	0.000624674	1	-0.219565	2.73739	1	0	0.19	111115	0.833515	6.82314e-05	302.371	302.8	0.461771	0.029093	4.07352	40.3406	20.3456	29.4356
171	12:14:10	1786	0	0.528768	0.00332307	135.187	0.0696339	2.05453	29.2218	6	1.42	1	2.84	29.6506	29.2218	29.7345	399.666	398.999	19.9141	19.9959	48.157	48.3549	500.103	2.42474	14.0428	100.978	2.06897	-1.46996	0.0255949	0.0018497	0.0140715	0.000624674	1	-0.219565	2.73739	1	0	0.19	111115	0.833505	6.96339e-05	302.372	302.801	0.4607	0.0283607	4.07369	40.3422	20.3463	29.4362
172	12:14:21	1796.5	0	0.717644	0.00335689	49.0453	0.0703304	2.05421	29.2209	6	1.42	1	2.84	29.6517	29.2209	29.7352	399.854	398.96	19.9143	19.997	48.155	48.3549	500.107	2.44075	14.0696	100.979	2.06897	-1.46996	0.0255949	0.0018497	0.0140715	0.000624674	0.666667	-0.219565	2.73739	1	0	0.19	111115	0.833511	7.03304e-05	302.371	302.802	0.463742	0.0283157	4.07348	40.34	20.343	29.4363
173	12:14:31	1807	0	0.808446	0.00329148	-0.926711	0.0689527	2.05395	29.2198	6	1.42	1	2.84	29.6534	29.2198	29.7361	400.135	399.132	19.9158	19.9968	48.1541	48.3498	500.115	2.43164	14.0926	100.979	2.06897	-1.46996	0.0255949	0.0018497	0.0140715	0.000624674	0.666667	-0.219565	2.73739	1	0	0.19	111115	0.833525	6.89527e-05	302.37	302.803	0.462011	0.0293712	4.0732	40.3373	20.3404	29.4366
174	12:14:41	1817	0	0.73228	0.0032013	25.8305	0.0671004	2.055	29.2244	6	1.42	1	2.84	29.6539	29.2244	29.7369	400.222	399.312	19.9182	19.9971	48.1574	48.3488	500.118	2.4189	14.0793	100.979	2.06897	-1.46996	0.0255949	0.0018497	0.0140715	0.000624674	1	-0.219565	2.73739	1	0	0.19	111115	0.833529	6.71004e-05	302.374	302.804	0.459592	0.0297164	4.07428	40.348	20.3509	29.4391
175	12:14:52	1827.5	0	0.618553	0.00324396	85.8479	0.0680008	2.05522	29.225	6	1.42	1	2.84	29.6524	29.225	29.7368	400.151	399.377	19.9165	19.9964	48.1581	48.3514	500.106	2.41181	14.0589	100.979	2.06897	-1.46996	0.0255949	0.0018497	0.0140715	0.000624674	1	-0.219565	2.73739	1	0	0.19	111115	0.83351	6.80008e-05	302.375	302.802	0.458244	0.0289532	4.07444	40.3495	20.353	29.4387
176	12:15:02	1838	0	0.55024	0.00335378	127.721	0.0702974	2.05514	29.2246	6	1.42	1	2.84	29.6516	29.2246	29.736	400.033	399.339	19.9138	19.9964	48.1538	48.3536	500.114	2.42043	14.0728	100.979	2.06897	-1.46996	0.0255949	0.0018497	0.0140715	0.000624674	1	-0.219565	2.73739	1	0	0.19	111115	0.833523	7.02974e-05	302.375	302.802	0.459882	0.0277718	4.07435	40.3486	20.3522	29.4381
177	12:15:12	1848	0	0.562162	0.00337208	123.499	0.0707162	2.05615	29.229	6	1.42	1	2.84	29.6521	29.229	29.7358	399.995	399.287	19.9134	19.9966	48.1516	48.3527	500.116	2.44751	14.0673	100.978	2.06897	-1.46996	0.0255949	0.0018497	0.0140715	0.000624674	1	-0.219565	2.73739	1	0	0.19	111115	0.833527	7.07162e-05	302.379	302.802	0.465027	0.0271045	4.07537	40.3589	20.3624	29.4405
178	12:15:23	1858.5	0	0.531705	0.00324612	128.021	0.068046	2.0552	29.2243	6	1.42	1	2.84	29.6519	29.2243	29.7357	399.873	399.203	19.9151	19.9951	48.1552	48.3494	500.105	2.43793	14.0514	100.978	2.06897	-1.46996	0.0255949	0.0018497	0.0140715	0.000624674	1	-0.219565	2.73739	1	0	0.19	111115	0.833509	6.8046e-05	302.374	302.802	0.463206	0.0290222	4.07427	40.3481	20.353	29.4381
179	12:15:33	1869	0	0.580062	0.00324662	104.501	0.0680143	2.05396	29.2188	6	1.42	1	2.84	29.6515	29.2188	29.7354	399.824	399.095	19.9145	19.9944	48.1554	48.3489	500.111	2.42382	14.0868	100.979	2.06897	-1.46996	0.0255949	0.0018497	0.0140715	0.000624674	1	-0.219565	2.73739	1	0	0.19	111115	0.833519	6.80143e-05	302.369	302.802	0.460525	0.0296989	4.07297	40.335	20.3406	29.4352
180	12:15:43	1879	0	0.629488	0.00332815	87.9401	0.0697625	2.0552	29.2241	6	1.42	1	2.84	29.6513	29.2241	29.7351	399.831	399.043	19.9125	19.9945	48.1521	48.3502	500.119	2.44158	14.0999	100.979	2.06897	-1.46996	0.0255949	0.0018497	0.0140715	0.000624674	1	-0.219565	2.73739	1	0	0.19	111115	0.833531	6.97625e-05	302.374	302.801	0.463899	0.0281068	4.07423	40.3473	20.3527	29.4377
181	12:15:54	1889.5	0	0.621993	0.0032756	86.7662	0.0686544	2.05497	29.2233	6	1.42	1	2.84	29.6508	29.2233	29.7351	399.818	399.039	19.9142	19.9949	48.1568	48.3521	500.118	2.44349	14.1057	100.979	2.06897	-1.46996	0.0255949	0.0018497	0.0140715	0.000624674	1	-0.219565	2.73739	1	0	0.19	111115	0.83353	6.86544e-05	302.373	302.801	0.464263	0.0287141	4.07403	40.3453	20.3504	29.437
182	12:16:04	1900	0	0.642142	0.00322417	72.1576	0.067522	2.05328	29.2162	6	1.42	1	2.84	29.6508	29.2162	29.7349	399.836	399.033	19.9157	19.9951	48.1605	48.3523	500.105	2.44731	14.0996	100.979	2.06897	-1.46996	0.0255949	0.0018497	0.0140715	0.000624674	1	-0.219565	2.73739	1	0	0.19	111115	0.833509	6.7522e-05	302.366	302.801	0.464988	0.0302518	4.07236	40.3289	20.3338	29.4335
183	12:16:14	1910	0	0.679507	0.00316736	47.972	0.0663329	2.05326	29.2165	6	1.42	1	2.84	29.6511	29.2165	29.7347	399.898	399.051	19.9181	19.9961	48.1653	48.354	500.093	2.44351	14.1002	100.979	2.06897	-1.46996	0.0255949	0.0018497	0.0140715	0.000624674	1	-0.219565	2.73739	1	0	0.19	111115	0.833488	6.63329e-05	302.367	302.801	0.464266	0.0308188	4.07244	40.3297	20.3336	29.4338
184	12:16:25	1920.5	0	0.706469	0.00322233	40.6049	0.0675275	2.05461	29.2228	6	1.42	1	2.84	29.6514	29.2228	29.7351	399.991	399.111	19.918	19.9974	48.1645	48.3566	500.109	2.42107	14.1123	100.979	2.06897	-1.46996	0.0255949	0.0018497	0.0140715	0.000624674	1	-0.219565	2.73739	1	0	0.19	111115	0.833514	6.75275e-05	302.373	302.801	0.460003	0.0293729	4.07392	40.3442	20.3469	29.4371
185	12:16:35	1930.5	0	0.762241	0.00334942	27.574	0.0702079	2.05519	29.2256	6	1.42	1	2.84	29.6519	29.2256	29.7358	400.172	399.224	19.9155	19.998	48.1573	48.3571	500.123	2.41172	14.0819	100.979	2.06897	-1.46996	0.0255949	0.0018497	0.0140715	0.000624674	0.666667	-0.219565	2.73739	1	0	0.19	111115	0.833539	7.02079e-05	302.376	302.802	0.458227	0.0277084	4.07458	40.3507	20.3527	29.4388
186	12:16:45	1940.5	0	0.738247	0.00332188	36.159	0.0695904	2.054	29.2204	6	1.42	1	2.84	29.6528	29.2204	29.7366	400.322	399.403	19.916	19.9978	48.1563	48.3541	500.116	2.41104	14.07	100.979	2.06897	-1.46996	0.0255949	0.0018497	0.0140715	0.000624674	1	-0.219565	2.73739	1	0	0.19	111115	0.833526	6.95904e-05	302.37	302.803	0.458098	0.0288315	4.07336	40.3387	20.3409	29.4366
187	12:16:55	1951	0	0.678572	0.00323224	55.6221	0.0677406	2.05477	29.223	6	1.42	1	2.84	29.6531	29.223	29.7372	400.335	399.489	19.9165	19.9962	48.1562	48.3489	500.101	2.422	14.0637	100.979	2.06897	-1.46996	0.0255949	0.0018497	0.0140715	0.000624674	1	-0.219565	2.73739	1	0	0.19	111115	0.833502	6.77406e-05	302.373	302.803	0.460181	0.0294801	4.07396	40.3447	20.3486	29.4381
188	12:17:06	1961.5	0	0.588924	0.00327219	102.789	0.0685938	2.05527	29.2251	6	1.42	1	2.84	29.6536	29.2251	29.7375	400.209	399.47	19.9156	19.9962	48.1525	48.3474	500.101	2.42332	14.0724	100.978	2.06897	-1.46996	0.0255949	0.0018497	0.0140715	0.000624674	1	-0.219565	2.73739	1	0	0.19	111115	0.833502	6.85938e-05	302.375	302.804	0.460432	0.0288395	4.07446	40.3498	20.3536	29.4394
189	12:17:16	1972	0	0.460385	0.00333899	168.961	0.0699695	2.05459	29.223	6	1.42	1	2.84	29.655	29.223	29.7382	399.916	399.33	19.916	19.9982	48.1495	48.3481	500.124	2.40485	14.0695	100.978	2.06897	-1.46996	0.0255949	0.0018497	0.0140715	0.000624674	0.666667	-0.219565	2.73739	1	0	0.19	111115	0.833539	6.99695e-05	302.373	302.805	0.456922	0.0285759	4.07397	40.3451	20.3469	29.439
190	12:17:26	1982	0	0.499367	0.00338838	153.814	0.0710121	2.05483	29.2245	6	1.42	1	2.84	29.6557	29.2245	29.739	399.77	399.137	19.9158	19.9993	48.147	48.3486	500.131	2.39761	14.0456	100.978	2.06897	-1.46996	0.0255949	0.0018497	0.0140715	0.000624674	1	-0.219565	2.73739	1	0	0.19	111115	0.833551	7.10121e-05	302.374	302.806	0.455546	0.0279367	4.07431	40.3487	20.3494	29.4401
191	12:17:36	1992.5	0	0.598212	0.00328821	99.3291	0.0689579	2.0561	29.2294	6	1.42	1	2.84	29.6562	29.2294	29.7396	399.821	399.07	19.9172	19.9983	48.1487	48.3451	500.117	2.4112	14.0784	100.978	2.06897	-1.46996	0.0255949	0.0018497	0.0140715	0.000624674	1	-0.219565	2.73739	1	0	0.19	111115	0.833529	6.89579e-05	302.379	302.806	0.458129	0.0284054	4.07547	40.3602	20.3619	29.4428
192	12:17:47	2003	0	0.66314	0.00325188	64.6794	0.0681957	2.05606	29.229	6	1.42	1	2.84	29.657	29.229	29.7399	399.896	399.068	19.9174	19.9976	48.1467	48.341	500.108	2.40755	14.102	100.977	2.06897	-1.46996	0.0255949	0.0018497	0.0140715	0.000624674	1	-0.219565	2.73739	1	0	0.19	111115	0.833513	6.81957e-05	302.379	302.807	0.457435	0.0289421	4.07537	40.3592	20.3616	29.443
193	12:17:57	2013	0	0.649081	0.00320768	67.1591	0.0672621	2.05582	29.2284	6	1.42	1	2.84	29.6576	29.2284	29.7404	399.875	399.064	19.9196	19.9987	48.1503	48.3416	500.101	2.39462	14.0911	100.977	2.06897	-1.46996	0.0255949	0.0018497	0.0140715	0.000624674	1	-0.219565	2.73739	1	0	0.19	111115	0.833501	6.72621e-05	302.378	302.808	0.454977	0.0295329	4.07523	40.358	20.3592	29.443
194	12:18:07	2023.5	0	0.634556	0.00330895	83.8137	0.069378	2.05566	29.2288	6	1.42	1	2.84	29.6581	29.2288	29.7415	399.853	399.058	19.9196	20.0012	48.1497	48.3459	500.104	2.41085	14.1049	100.977	2.06897	-1.46996	0.0255949	0.0018497	0.0140715	0.000624674	1	-0.219565	2.73739	1	0	0.19	111115	0.833506	6.9378e-05	302.379	302.808	0.458061	0.0285323	4.07532	40.3589	20.3577	29.4434
195	12:18:18	2034	0	0.654358	0.00345991	88.0062	0.0725268	2.05532	29.227	6	1.42	1	2.84	29.6586	29.227	29.7421	399.92	399.1	19.9151	20.0004	48.1376	48.3434	500.104	2.41726	14.1041	100.977	2.06897	-1.46996	0.0255949	0.0018497	0.0140715	0.000624674	1	-0.219565	2.73739	1	0	0.19	111115	0.833507	7.25268e-05	302.377	302.809	0.459279	0.0272848	4.0749	40.3546	20.3542	29.4428
196	12:18:28	2044	0	0.66222	0.00335986	75.5121	0.0704493	2.05581	29.2284	6	1.42	1	2.84	29.659	29.2284	29.7426	399.986	399.158	19.9158	19.9987	48.1376	48.3381	500.098	2.42138	14.1041	100.977	2.06897	-1.46996	0.0255949	0.0018497	0.0140715	0.000624674	1	-0.219565	2.73739	1	0	0.19	111115	0.833496	7.04493e-05	302.378	302.809	0.460063	0.0282036	4.07522	40.3579	20.3592	29.4437
197	12:18:38	2054.5	0	0.636964	0.00340453	91.2877	0.0713916	2.056	29.2291	6	1.42	1	2.84	29.6596	29.2291	29.7433	399.978	399.18	19.9147	19.9986	48.1333	48.3363	500.096	2.42907	14.1121	100.977	2.06897	-1.46996	0.0255949	0.0018497	0.0140715	0.000624674	1	-0.219565	2.73739	1	0	0.19	111115	0.833493	7.13916e-05	302.379	302.81	0.461523	0.0277242	4.07541	40.3597	20.3611	29.4444
198	12:18:48	2064.5	0	0.550242	0.00341773	132.343	0.0716871	2.05655	29.2311	6	1.42	1	2.84	29.6601	29.2311	29.7437	399.824	399.13	19.9135	19.9978	48.1288	48.3328	500.098	2.42896	14.0959	100.977	2.06897	-1.46996	0.0255949	0.0018497	0.0140715	0.000624674	1	-0.219565	2.73739	1	0	0.19	111115	0.833497	7.16871e-05	302.381	302.81	0.461503	0.0273843	4.07587	40.3643	20.3665	29.4456
199	12:18:59	2075	0	0.662949	0.00329805	69.2392	0.0691854	2.05672	29.2316	6	1.42	1	2.84	29.6606	29.2316	29.7444	399.874	399.045	19.916	19.9974	48.1332	48.3303	500.144	2.44146	14.1296	100.977	2.06897	-1.46996	0.0255949	0.0018497	0.0140715	0.000624674	1	-0.219565	2.73739	1	0	0.19	111115	0.833573	6.91854e-05	302.382	302.811	0.463877	0.0286484	4.076	40.3655	20.3681	29.4461
200	12:19:09	2085.5	0	0.775185	0.00329523	15.4008	0.0690948	2.05579	29.2282	6	1.42	1	2.84	29.6608	29.2282	29.7447	400.089	399.126	19.9173	19.9985	48.136	48.3323	500.157	2.45037	14.1333	100.977	2.06897	-1.46996	0.0255949	0.0018497	0.0140715	0.000624674	1	-0.219565	2.73739	1	0	0.19	111115	0.833595	6.90948e-05	302.378	302.811	0.465571	0.0292038	4.07519	40.3575	20.359	29.4445
201	12:19:20	2096	0	0.70157	0.00325637	46.7075	0.0683062	2.05655	29.2315	6	1.42	1	2.84	29.6607	29.2315	29.7448	400.124	399.25	19.9184	19.9987	48.1389	48.3334	500.108	2.44569	14.056	100.977	2.06897	-1.46996	0.0255949	0.0018497	0.0140715	0.000624674	1	-0.219565	2.73739	1	0	0.19	111115	0.833514	6.83062e-05	302.381	302.811	0.464681	0.0291238	4.07596	40.3652	20.3664	29.4461
202	12:19:30	2106	0	0.68417	0.00329912	59.4794	0.0692056	2.05666	29.2316	6	1.42	1	2.84	29.6608	29.2316	29.7451	400.178	399.324	19.9166	19.9979	48.1349	48.3311	500.113	2.41751	14.073	100.977	2.06897	-1.46996	0.0255949	0.0018497	0.0140715	0.000624674	1	-0.219565	2.73739	1	0	0.19	111115	0.833522	6.92056e-05	302.382	302.811	0.459327	0.0286127	4.076	40.3654	20.3675	29.4462
203	12:19:40	2116.5	0	0.590842	0.00332686	106.398	0.0697489	2.05555	29.2267	6	1.42	1	2.84	29.6607	29.2267	29.7451	400.072	399.33	19.9154	19.9974	48.1315	48.3299	500.125	2.41031	14.097	100.977	2.06897	-1.46996	0.0255949	0.0018497	0.0140715	0.000624674	1	-0.219565	2.73739	1	0	0.19	111115	0.833541	6.97489e-05	302.377	302.811	0.45796	0.0289836	4.07483	40.354	20.3566	29.4437
204	12:19:50	2126.5	0	0.526664	0.00336248	139.31	0.0705072	2.05589	29.2288	6	1.42	1	2.84	29.6603	29.2288	29.7446	399.879	399.214	19.9162	19.9991	48.1345	48.3344	500.117	2.41196	14.0668	100.977	2.06897	-1.46996	0.0255949	0.0018497	0.0140715	0.000624674	1	-0.219565	2.73739	1	0	0.19	111115	0.833528	7.05072e-05	302.379	302.81	0.458272	0.0282639	4.07534	40.3591	20.36	29.4446
205	12:20:01	2137	0	0.557699	0.00340311	127.746	0.0713675	2.05616	29.23	6	1.42	1	2.84	29.6598	29.23	29.7444	399.773	399.069	19.9154	19.9993	48.1339	48.3365	500.12	2.40496	14.1141	100.977	2.06897	-1.46996	0.0255949	0.0018497	0.0140715	0.000624674	1	-0.219565	2.73739	1	0	0.19	111115	0.833533	7.13675e-05	302.38	302.81	0.456942	0.0275931	4.07562	40.362	20.3627	29.4449
206	12:20:11	2147.5	0	0.652608	0.00333452	77.5235	0.0699466	2.05662	29.2312	6	1.42	1	2.84	29.6594	29.2312	29.7442	399.8	398.983	19.9152	19.9975	48.1345	48.3335	500.111	2.42787	14.1433	100.976	2.06897	-1.46996	0.0255949	0.0018497	0.0140715	0.000624674	1	-0.219565	2.73739	1	0	0.19	111115	0.833519	6.99466e-05	302.381	302.809	0.461295	0.0281363	4.07589	40.3648	20.3673	29.4453
207	12:20:22	2158	0	0.707526	0.00336549	54.7065	0.0705845	2.0563	29.2295	6	1.42	1	2.84	29.659	29.2295	29.744	399.919	399.037	19.9137	19.9967	48.1321	48.3325	500.114	2.43793	14.1148	100.976	2.06897	-1.46996	0.0255949	0.0018497	0.0140715	0.000624674	1	-0.219565	2.73739	1	0	0.19	111115	0.833523	7.05845e-05	302.379	302.809	0.463206	0.0280243	4.07549	40.3609	20.3642	29.4443
208	12:20:32	2168	0	0.63764	0.00339324	89.9124	0.0711513	2.05587	29.2275	6	1.42	1	2.84	29.6589	29.2275	29.7437	399.895	399.096	19.9129	19.9965	48.1296	48.3322	500.107	2.42534	14.0996	100.975	2.06897	-1.46996	0.0255949	0.0018497	0.0140715	0.000624674	1	-0.219565	2.73739	1	0	0.19	111115	0.833512	7.11513e-05	302.377	302.809	0.460815	0.0279548	4.07502	40.3566	20.3601	29.4432
209	12:20:42	2178.5	0	0.676624	0.00336823	69.483	0.070629	2.0559	29.2278	6	1.42	1	2.84	29.6588	29.2278	29.7438	399.938	399.093	19.9141	19.9971	48.1325	48.333	500.096	2.42494	14.1021	100.975	2.06897	-1.46996	0.0255949	0.0018497	0.0140715	0.000624674	1	-0.219565	2.73739	1	0	0.19	111115	0.833493	7.0629e-05	302.378	302.809	0.460739	0.0281683	4.0751	40.3576	20.3605	29.4433
210	12:20:53	2189	0	0.758386	0.00338221	32.7668	0.0709282	2.05607	29.229	6	1.42	1	2.84	29.6591	29.229	29.7439	400.095	399.152	19.9147	19.9981	48.133	48.3345	500.1	2.42815	14.1137	100.974	2.06897	-1.46996	0.0255949	0.0018497	0.0140715	0.000624674	1	-0.219565	2.73739	1	0	0.19	111115	0.833501	7.09282e-05	302.379	302.809	0.461348	0.0279129	4.07536	40.3604	20.3623	29.444
211	12:21:03	2199	0	0.713181	0.00339453	55.1302	0.0711933	2.05625	29.2296	6	1.42	1	2.84	29.6595	29.2296	29.7437	400.151	399.261	19.9143	19.998	48.1309	48.3334	500.105	2.41138	14.1123	100.973	2.06897	-1.46996	0.0255949	0.0018497	0.0140715	0.000624674	1	-0.219565	2.73739	1	0	0.19	111115	0.833508	7.11933e-05	302.38	302.81	0.458163	0.0277085	4.07552	40.3623	20.3643	29.4446
212	12:21:13	2209.5	0	0.611137	0.00330657	94.9879	0.0693558	2.05638	29.23	6	1.42	1	2.84	29.6601	29.23	29.7439	400.072	399.306	19.9163	19.9978	48.1331	48.3304	500.097	2.42137	14.1168	100.972	2.06897	-1.46996	0.0255949	0.0018497	0.0140715	0.000624674	1	-0.219565	2.73739	1	0	0.19	111115	0.833495	6.93558e-05	302.38	302.81	0.46006	0.0286742	4.0756	40.3636	20.3658	29.445
213	12:21:24	2220	0	0.571151	0.00334165	116.83	0.0701005	2.05665	29.2322	6	1.42	1	2.84	29.6611	29.2322	29.7445	399.964	399.245	19.918	20.0004	48.1342	48.333	500.108	2.42043	14.1058	100.972	2.06897	-1.46996	0.0255949	0.0018497	0.0140715	0.000624674	1	-0.219565	2.73739	1	0	0.19	111115	0.833513	7.01005e-05	302.382	302.811	0.459882	0.0281405	4.07612	40.3689	20.3686	29.4466
214	12:21:34	2230	0	0.542356	0.00341708	135.95	0.0716945	2.05702	29.2349	6	1.42	1	2.84	29.6627	29.2349	29.7456	399.838	399.153	19.9188	20.0031	48.1322	48.3352	500.124	2.40328	14.1141	100.972	2.06897	-1.46996	0.0255949	0.0018497	0.0140715	0.000624674	1	-0.219565	2.73739	1	0	0.19	111115	0.83354	7.16945e-05	302.385	302.813	0.456623	0.0271529	4.07676	40.3754	20.3723	29.4488
215	12:21:44	2240.5	0	0.537032	0.00345316	140.875	0.072477	2.05776	29.2384	6	1.42	1	2.84	29.6646	29.2384	29.7472	399.719	399.04	19.9188	20.004	48.1268	48.3323	500.094	2.3989	14.1236	100.972	2.06897	-1.46996	0.0255949	0.0018497	0.0140715	0.000624674	1	-0.219565	2.73739	1	0	0.19	111115	0.83349	7.2477e-05	302.388	302.815	0.455792	0.0265397	4.0776	40.3836	20.3796	29.4515
216	12:21:55	2251	0	0.571547	0.0035345	131.029	0.0741969	2.05817	29.2399	6	1.42	1	2.84	29.6661	29.2399	29.749	399.664	398.943	19.9161	20.0033	48.116	48.3269	500.086	2.40325	14.1476	100.972	2.06897	-1.46996	0.0255949	0.0018497	0.0140715	0.000624674	1	-0.219565	2.73739	1	0	0.19	111115	0.833477	7.41969e-05	302.39	302.816	0.456618	0.0257069	4.07794	40.387	20.3837	29.453
217	12:22:05	2261	0	0.624281	0.00346627	101.971	0.0727485	2.05767	29.2368	6	1.42	1	2.84	29.6668	29.2368	29.7498	399.636	398.852	19.9157	20.0012	48.1129	48.3199	500.111	2.40468	14.1148	100.971	2.06897	-1.46996	0.0255949	0.0018497	0.0140715	0.000624674	1	-0.219565	2.73739	1	0	0.19	111115	0.833518	7.27485e-05	302.387	302.817	0.456888	0.0269289	4.07722	40.38	20.3788	29.4518
218	12:22:15	2271.5	0	0.817788	0.00334145	0.206354	0.0701208	2.05735	29.2351	6	1.42	1	2.84	29.6672	29.2351	29.7505	399.906	398.892	19.918	20.0004	48.1168	48.3165	500.114	2.40129	14.0663	100.971	2.06897	-1.46996	0.0255949	0.0018497	0.0140715	0.000624674	0.666667	-0.219565	2.73739	1	0	0.19	111115	0.833523	7.01208e-05	302.385	302.817	0.456246	0.0285193	4.07681	40.376	20.3756	29.4511
219	12:22:26	2282	0	0.731528	0.00336137	43.1332	0.0705777	2.05848	29.2405	6	1.42	1	2.84	29.6678	29.2405	29.7513	400.039	399.128	19.9189	20.0019	48.1177	48.318	500.109	2.4129	14.0711	100.971	2.06897	-1.46996	0.0255949	0.0018497	0.0140715	0.000624674	1	-0.219565	2.73739	1	0	0.19	111115	0.833516	7.05777e-05	302.39	302.818	0.45845	0.0276746	4.07808	40.3887	20.3868	29.4541
220	12:22:36	2292	0	0.541559	0.00336789	132.674	0.0707207	2.05864	29.2413	6	1.42	1	2.84	29.6685	29.2413	29.7516	399.843	399.159	19.9192	20.0023	48.1159	48.3168	500.111	2.43003	14.0587	100.97	2.06897	-1.46996	0.0255949	0.0018497	0.0140715	0.000624674	0.666667	-0.219565	2.73739	1	0	0.19	111115	0.833518	7.07207e-05	302.391	302.819	0.461706	0.0276202	4.07828	40.3909	20.3886	29.4549
221	12:22:46	2302.5	0	0.576716	0.0034192	120.138	0.071776	2.05805	29.239	6	1.42	1	2.84	29.6693	29.239	29.7524	399.742	399.016	19.9184	20.0028	48.1124	48.3156	500.116	2.44144	14.0645	100.97	2.06897	-1.46996	0.0255949	0.0018497	0.0140715	0.000624674	1	-0.219565	2.73739	1	0	0.19	111115	0.833527	7.1776e-05	302.389	302.819	0.463874	0.0275366	4.07773	40.3855	20.3827	29.4541
222	12:22:57	2313	0	0.578209	0.00343037	120.247	0.0719964	2.05767	29.2371	6	1.42	1	2.84	29.6698	29.2371	29.7534	399.669	398.941	19.9174	20.002	48.1085	48.3131	500.115	2.41266	14.0558	100.971	2.06897	-1.46996	0.0255949	0.0018497	0.0140715	0.000624674	1	-0.219565	2.73739	1	0	0.19	111115	0.833525	7.19964e-05	302.387	302.82	0.458405	0.0276918	4.07728	40.3809	20.3789	29.4534
223	12:23:07	2323	0	0.591102	0.00341714	113.206	0.0717182	2.05766	29.2368	6	1.42	1	2.84	29.6703	29.2368	29.7543	399.611	398.868	19.917	20.0013	48.1061	48.3102	500.121	2.40266	14.0786	100.971	2.06897	-1.46996	0.0255949	0.0018497	0.0140715	0.000624674	1	-0.219565	2.73739	1	0	0.19	111115	0.833535	7.17182e-05	302.387	302.82	0.456505	0.0279085	4.07722	40.38	20.3787	29.4535
224	12:23:17	2333.5	0	0.682827	0.00344233	73.1662	0.0722302	2.05721	29.2352	6	1.42	1	2.84	29.6707	29.2352	29.755	399.659	398.805	19.9169	20.0018	48.1052	48.3101	500.117	2.42457	14.0891	100.972	2.06897	-1.46996	0.0255949	0.0018497	0.0140715	0.000624674	1	-0.219565	2.73739	1	0	0.19	111115	0.833528	7.22302e-05	302.385	302.821	0.460669	0.0279775	4.07683	40.376	20.3741	29.4529
225	12:23:28	2344	0	0.72088	0.00346403	57.8613	0.0727094	2.05792	29.2379	6	1.42	1	2.84	29.6712	29.2379	29.7558	399.753	398.854	19.9154	20.0009	48.1004	48.3068	500.11	2.45179	14.1001	100.973	2.06897	-1.46996	0.0255949	0.0018497	0.0140715	0.000624674	1	-0.219565	2.73739	1	0	0.19	111115	0.833517	7.27094e-05	302.388	302.821	0.465839	0.0275153	4.07746	40.3818	20.381	29.4545
226	12:23:38	2354	0	0.693285	0.00337421	62.1017	0.0708526	2.05868	29.2408	6	1.42	1	2.84	29.6722	29.2408	29.7563	399.8	398.934	19.917	20.0003	48.1015	48.3033	500.115	2.43343	14.1099	100.973	2.06897	-1.46996	0.0255949	0.0018497	0.0140715	0.000624674	1	-0.219565	2.73739	1	0	0.19	111115	0.833525	7.08526e-05	302.391	302.822	0.462352	0.0281224	4.07816	40.3887	20.3884	29.4565
227	12:23:48	2364.5	0	0.708562	0.00335082	52.712	0.0703408	2.05806	29.2383	6	1.42	1	2.84	29.6728	29.2383	29.7565	399.866	398.982	19.9178	20.0005	48.1023	48.3015	500.11	2.40085	14.09	100.972	2.06897	-1.46996	0.0255949	0.0018497	0.0140715	0.000624674	1	-0.219565	2.73739	1	0	0.19	111115	0.833516	7.03408e-05	302.388	302.823	0.456161	0.0287418	4.07756	40.3829	20.3824	29.4555
228	12:23:59	2375	0	0.672073	0.00338855	73.4097	0.0711461	2.05845	29.2402	6	1.42	1	2.84	29.6729	29.2402	29.7573	399.856	399.015	19.9177	20.0013	48.1006	48.3026	500.114	2.38634	14.0615	100.972	2.06897	-1.46996	0.0255949	0.0018497	0.0140715	0.000624674	1	-0.219565	2.73739	1	0	0.19	111115	0.833523	7.11461e-05	302.39	302.823	0.453404	0.0280557	4.07801	40.3877	20.3863	29.4565
229	12:24:09	2385	0	0.69061	0.00343515	69.1987	0.0721149	2.0582	29.2396	6	1.42	1	2.84	29.6734	29.2396	29.7579	399.935	399.072	19.9176	20.0023	48.099	48.3038	500.116	2.37976	14.0778	100.972	2.06897	-1.46996	0.0255949	0.0018497	0.0140715	0.000624674	1	-0.219565	2.73739	1	0	0.19	111115	0.833526	7.21149e-05	302.39	302.823	0.452155	0.0277144	4.07787	40.3863	20.384	29.4565
230	12:24:19	2395.5	0	0.800376	0.00339504	14.6761	0.0712536	2.05762	29.2372	6	1.42	1	2.84	29.6743	29.2372	29.7583	400.21	399.216	19.9187	20.0025	48.0992	48.3018	500.116	2.39116	14.0879	100.971	2.06897	-1.46996	0.0255949	0.0018497	0.0140715	0.000624674	0.666667	-0.219565	2.73739	1	0	0.19	111115	0.833527	7.12536e-05	302.387	302.824	0.45432	0.0286176	4.0773	40.3807	20.3782	29.4558
231	12:24:30	2406	0	0.749627	0.00333581	32.2281	0.0700327	2.05823	29.2398	6	1.42	1	2.84	29.6753	29.2398	29.7594	400.333	399.4	19.9202	20.0026	48.1	48.2991	500.121	2.40392	14.0708	100.971	2.06897	-1.46996	0.0255949	0.0018497	0.0140715	0.000624674	1	-0.219565	2.73739	1	0	0.19	111115	0.833535	7.00327e-05	302.39	302.825	0.456745	0.0290386	4.07792	40.3868	20.3842	29.4576
232	12:24:40	2416	0	0.620931	0.00337207	96.222	0.0708119	2.05877	29.2424	6	1.42	1	2.84	29.6764	29.2424	29.7604	400.26	399.481	19.92	20.0033	48.097	48.2982	500.124	2.4148	14.0938	100.972	2.06897	-1.46996	0.0255949	0.0018497	0.0140715	0.000624674	1	-0.219565	2.73739	1	0	0.19	111115	0.83354	7.08119e-05	302.392	302.826	0.458811	0.0284579	4.07854	40.3929	20.3896	29.4594
233	12:24:50	2426.5	0	0.510992	0.00340545	149.827	0.0715431	2.05964	29.2467	6	1.42	1	2.84	29.6776	29.2467	29.7611	400.042	399.395	19.9205	20.0046	48.0949	48.2974	500.132	2.43997	14.0733	100.971	2.06897	-1.46996	0.0255949	0.0018497	0.0140715	0.000624674	0.666667	-0.219565	2.73739	1	0	0.19	111115	0.833553	7.15431e-05	302.397	302.828	0.463595	0.0277396	4.07954	40.4029	20.3983	29.4621
234	12:25:01	2437	0	0.510125	0.00339936	149.698	0.0714255	2.05993	29.2478	6	1.42	1	2.84	29.6786	29.2478	29.7619	399.932	399.286	19.9205	20.0045	48.0917	48.2946	500.103	2.43908	8.87185	100.971	2.06897	-1.46996	0.0255949	0.0018497	0.0140715	0.000624674	1	-0.219565	2.73739	1	0	0.19	111115	0.833505	7.14255e-05	302.398	302.829	0.463426	0.0277866	4.07979	40.4056	20.4012	29.4632
235	12:25:11	2447	0	0.413026	0.0031601	180.329	0.0664171	2.06034	29.2474	6	1.42	1	2.84	29.6791	29.2474	29.7631	399.933	399.406	19.9214	19.9995	48.0922	48.2822	500.114	2.42901	3.01304	100.971	2.06897	-1.46996	0.0255949	0.0018497	0.0140715	0.000624674	0.666667	-0.219565	2.73739	1	0	0.19	111115	0.833523	6.64171e-05	302.397	302.829	0.461512	0.0303766	4.07971	40.4048	20.4053	29.4632
Remark=	"12:25:17 CO2 Mixer: CO2R -> 400 uml"
Remark=	"12:25:17 Coolers: Off"
Remark=	"12:25:17 Flow: Fixed -> 500 umol/s"
[truncated: 10 more columns]

## Sheet: 0625-1oe5-5-ad-base-
OPEN 6.3.4	Unnamed: 1	Unnamed: 2	Unnamed: 3	Unnamed: 4	Unnamed: 5	Unnamed: 6	Unnamed: 7	Unnamed: 8	Unnamed: 9	Unnamed: 10	Unnamed: 11	Unnamed: 12	Unnamed: 13	Unnamed: 14	Unnamed: 15	Unnamed: 16	Unnamed: 17	Unnamed: 18	Unnamed: 19	Unnamed: 20	Unnamed: 21	Unnamed: 22	Unnamed: 23	Unnamed: 24	Unnamed: 25	Unnamed: 26	Unnamed: 27	Unnamed: 28	Unnamed: 29	Unnamed: 30	Unnamed: 31	Unnamed: 32	Unnamed: 33	Unnamed: 34	Unnamed: 35	Unnamed: 36	Unnamed: 37	Unnamed: 38	Unnamed: 39	Unnamed: 40	Unnamed: 41	Unnamed: 42	Unnamed: 43	Unnamed: 44	Unnamed: 45	Unnamed: 46	Unnamed: 47	Unnamed: 48	Unnamed: 49
Tue Jun 25 2024 14:35:55
Unit=	PSC-0289
LightSource=	Sun+Sky	1	0.19
A/D AvgTime=	4
Log AvgTime=	15
Config=	/User/Configs/UserPrefs/FactoryDefault_6.3.xml
Remark=
Obs	HHMMSS	FTime	EBal?	Photo	Cond	Ci	Trmmol	VpdL	CTleaf	Area	BLC_1	StmRat	BLCond	Tair	Tleaf	TBlk	CO2R	CO2S	H2OR	H2OS	RH_R	RH_S	Flow	PARi	PARo	Press	CsMch	HsMch	CsMchSD	HsMchSD	CrMchSD	HrMchSD	StableF	BLCslope	BLCoffst	f_parin	f_parout	alphaK	Status	fda	Trans	Tair_K	Twall_K	R(W/m2)	Tl-Ta	SVTleaf	h2o_i	h20diff	CTair
in	in	in	in	out	out	out	out	out	out	in	out	in	out	in	in	in	in	in	in	in	in	in	in	in	in	in	in	in	in	in	in	in	in	in	in	in	in	in	in	out	out	out	out	out	out	out	out	out	out
Remark=	"14:35:55 Launched AutoProg /User/Configs/AutoProgs/AutoLog2"
Remark=	"14:36:09 CO2 Mixer: CO2R -> 400 uml"
Remark=	"14:36:09 Coolers: Off"
Remark=	"14:36:09 Flow: Fixed -> 400 umol/s"
1	14:36:19	58	0	0.383103	0.0060008	287.647	0.0931896	1.52884	27.4576	6	1.42	1	2.84	28.3109	27.4576	28.344	399.149	398.519	21.0953	21.232	55.2211	55.5781	400.42	0.87077	2.24454	101.152	-38.5485	-1.85654	0.0207954	0.00138177	0.0222565	0.000850055	1	-0.219565	2.73739	1	0	0.19	111115	0.667367	9.31896e-05	300.608	301.461	0.165446	0.068966	3.67649	36.3463	15.1143	27.8842
2	14:36:30	68.5	0	0.675793	0.0059308	208.519	0.0922006	1.5304	27.4651	6	1.42	1	2.84	28.3122	27.4651	28.3473	399.792	398.724	21.0974	21.2327	55.2204	55.5749	400.395	0.864325	2.15196	101.151	-38.5485	-1.85654	0.0207954	0.00138177	0.0222565	0.000850055	0.666667	-0.219565	2.73739	1	0	0.19	111115	0.667324	9.22006e-05	300.615	301.462	0.164222	0.068632	3.6781	36.3626	15.1299	27.8887
3	14:36:40	78.5	0	0.561505	0.00599429	240.96	0.0930833	1.52873	27.4567	6	1.42	1	2.84	28.311	27.4567	28.3476	399.971	399.074	21.095	21.2315	55.2179	55.5753	400.394	0.884388	2.16315	101.15	-38.5485	-1.85654	0.0207954	0.00138177	0.0222565	0.000850055	0.666667	-0.219565	2.73739	1	0	0.19	111115	0.667323	9.30833e-05	300.607	301.461	0.168034	0.0691748	3.6763	36.345	15.1135	27.8839
4	14:36:50	89	0	0.406638	0.00607957	283.545	0.0944444	1.52937	27.4594	6	1.42	1	2.84	28.3124	27.4594	28.3475	399.926	399.26	21.0923	21.2308	55.208	55.5709	400.376	0.853877	2.14839	101.15	-38.5485	-1.85654	0.0207954	0.00138177	0.0222565	0.000850055	1	-0.219565	2.73739	1	0	0.19	111115	0.667293	9.44444e-05	300.609	301.462	0.162237	0.0682644	3.67687	36.3506	15.1198	27.8859
5	14:37:00	99.5	0	0.359701	0.00620689	297.71	0.0966079	1.53236	27.4735	6	1.42	1	2.84	28.3147	27.4735	28.3479	399.898	399.302	21.0895	21.2312	55.1932	55.5638	400.39	0.868202	2.18754	101.151	-38.5485	-1.85654	0.0207954	0.00138177	0.0222565	0.000850055	1	-0.219565	2.73739	1	0	0.19	111115	0.667317	9.66079e-05	300.624	301.465	0.164958	0.065652	3.67992	36.3805	15.1493	27.8941
6	14:37:10	109.5	0	0.383031	0.00626381	292.62	0.0973428	1.53003	27.4628	6	1.42	1	2.84	28.3125	27.4628	28.3457	399.895	399.263	21.0888	21.2316	55.1982	55.5716	400.407	0.863748	2.14967	101.15	-38.5485	-1.85654	0.0207954	0.00138177	0.0222565	0.000850055	1	-0.219565	2.73739	1	0	0.19	111115	0.667345	9.73428e-05	300.613	301.463	0.164112	0.0663982	3.67761	36.3579	15.1263	27.8877
7	14:37:21	120	0	0.350264	0.00618211	299.758	0.0960881	1.53022	27.4631	6	1.42	1	2.84	28.3153	27.4631	28.3457	399.87	399.287	21.0894	21.2304	55.192	55.5607	400.398	0.877223	2.26265	101.15	-38.5485	-1.85654	0.0207954	0.00138177	0.0222565	0.000850055	1	-0.219565	2.73739	1	0	0.19	111115	0.66733	9.60881e-05	300.613	301.465	0.166672	0.0673888	3.67768	36.3586	15.1282	27.8892
8	14:37:31	130.5	0	0.352314	0.0061591	298.916	0.0957335	1.53026	27.4631	6	1.42	1	2.84	28.3179	27.4631	28.3478	399.893	399.308	21.0896	21.23	55.183	55.5504	400.394	0.911316	2.21571	101.15	-38.5485	-1.85654	0.0207954	0.00138177	0.0222565	0.000850055	1	-0.219565	2.73739	1	0	0.19	111115	0.667324	9.57335e-05	300.613	301.468	0.17315	0.0679864	3.67768	36.3586	15.1286	27.8905
9	14:37:41	140.5	0	0.346158	0.00612485	300.041	0.0951171	1.52889	27.4562	6	1.42	1	2.84	28.3148	27.4562	28.3477	399.916	399.34	21.0895	21.229	55.1914	55.5565	400.389	0.86146	2.23679	101.149	-38.5485	-1.85654	0.0207954	0.00138177	0.0222565	0.000850055	1	-0.219565	2.73739	1	0	0.19	111115	0.667315	9.51171e-05	300.606	301.465	0.163677	0.0686919	3.67619	36.3442	15.1152	27.8855
10	14:37:52	151	0	0.346298	0.00598599	297.929	0.0930889	1.53091	27.4648	6	1.42	1	2.84	28.3121	27.4648	28.3486	399.923	399.349	21.0909	21.2275	55.2031	55.5612	400.392	0.844048	2.2255	101.149	-38.5485	-1.85654	0.0207954	0.00138177	0.0222565	0.000850055	1	-0.219565	2.73739	1	0	0.19	111115	0.667319	9.30889e-05	300.615	301.462	0.160369	0.0681509	3.67805	36.3627	15.1352	27.8884
11	14:38:02	161.5	0	0.318509	0.0059759	305.162	0.0929606	1.53138	27.4676	6	1.42	1	2.84	28.319	27.4676	28.347	399.911	399.378	21.0921	21.2284	55.1862	55.5433	400.393	0.867014	2.17907	101.15	-38.5485	-1.85654	0.0207954	0.00138177	0.0222565	0.000850055	1	-0.219565	2.73739	1	0	0.19	111115	0.667322	9.29606e-05	300.618	301.469	0.164733	0.0688352	3.67863	36.3682	15.1397	27.8933
12	14:38:12	171.5	0	0.346371	0.00619303	300.951	0.0964309	1.53296	27.4765	6	1.42	1	2.84	28.3241	27.4765	28.3459	399.921	399.344	21.0903	21.2318	55.1656	55.5348	400.395	0.835477	2.22698	101.15	-38.5485	-1.85654	0.0207954	0.00138177	0.0222565	0.000850055	1	-0.219565	2.73739	1	0	0.19	111115	0.667325	9.64309e-05	300.627	301.474	0.158741	0.0665204	3.68056	36.3871	15.1553	27.9003
13	14:38:23	182	0	0.333535	0.0061214	303.224	0.0953297	1.53316	27.4778	6	1.42	1	2.84	28.323	27.4778	28.3466	399.89	399.333	21.0925	21.2323	55.174	55.5397	400.396	0.872868	2.2734	101.152	-38.5485	-1.85654	0.0207954	0.00138177	0.0222565	0.000850055	1	-0.219565	2.73739	1	0	0.19	111115	0.667326	9.53297e-05	300.628	301.473	0.165845	0.0668371	3.68084	36.3894	15.1571	27.9004
14	14:38:33	192.5	0	0.346667	0.0061819	300.704	0.0962161	1.53232	27.4736	6	1.42	1	2.84	28.3229	27.4736	28.347	399.906	399.329	21.0904	21.2315	55.1701	55.5395	400.4	0.913844	2.18901	101.152	-38.5485	-1.85654	0.0207954	0.00138177	0.0222565	0.000850055	1	-0.219565	2.73739	1	0	0.19	111115	0.667333	9.62161e-05	300.624	301.473	0.17363	0.0670281	3.67993	36.3803	15.1487	27.8982
15	14:38:43	202.5	0	0.335529	0.0061195	302.702	0.0950709	1.52949	27.4591	6	1.42	1	2.84	28.3223	27.4591	28.3464	399.892	399.332	21.0896	21.229	55.1681	55.5337	400.392	0.879693	2.13961	101.151	-38.5485	-1.85654	0.0207954	0.00138177	0.0222565	0.000850055	1	-0.219565	2.73739	1	0	0.19	111115	0.66732	9.50709e-05	300.609	301.472	0.167142	0.0693584	3.67682	36.35	15.121	27.8907
16	14:38:54	213	0	0.338156	0.00599646	300.265	0.0930557	1.52774	27.4504	6	1.42	1	2.84	28.3181	27.4504	28.3478	399.92	399.357	21.0912	21.2277	55.1847	55.5425	400.383	0.866597	2.15363	101.151	-38.5485	-1.85654	0.0207954	0.00138177	0.0222565	0.000850055	1	-0.219565	2.73739	1	0	0.19	111115	0.667305	9.30557e-05	300.6	301.468	0.164653	0.0709392	3.67493	36.3313	15.1037	27.8842
17	14:39:04	223.5	0	0.355999	0.00582143	292.832	0.0901873	1.5251	27.4386	6	1.42	1	2.84	28.3133	27.4386	28.3458	400.031	399.444	21.0965	21.2288	55.214	55.561	400.389	0.899204	2.10618	101.151	-38.5485	-1.85654	0.0207954	0.00138177	0.0222565	0.000850055	1	-0.219565	2.73739	1	0	0.19	111115	0.667316	9.01873e-05	300.589	301.463	0.170849	0.0733632	3.6724	36.3062	15.0775	27.8759
18	14:39:14	233.5	0	0.353594	0.00581755	293.46	0.0902347	1.52689	27.4486	6	1.42	1	2.84	28.315	27.4486	28.3465	400.077	399.493	21.1001	21.2324	55.2197	55.5662	400.39	0.891787	2.14876	101.15	-38.5485	-1.85654	0.0207954	0.00138177	0.0222565	0.000850055	1	-0.219565	2.73739	1	0	0.19	111115	0.667317	9.02347e-05	300.599	301.465	0.169439	0.0722251	3.67456	36.3276	15.0952	27.8818
19	14:39:25	244	0	0.343199	0.00602631	299.49	0.0937023	1.53073	27.4682	6	1.42	1	2.84	28.3204	27.4682	28.3472	400.057	399.487	21.0984	21.2359	55.1995	55.558	400.381	0.867096	2.1783	101.151	-38.5485	-1.85654	0.0207954	0.00138177	0.0222565	0.000850055	1	-0.219565	2.73739	1	0	0.19	111115	0.667301	9.37023e-05	300.618	301.47	0.164748	0.068568	3.67877	36.369	15.1331	27.8943
20	14:39:35	254.5	0	0.319632	0.00620239	308.048	0.0964175	1.53049	27.4682	6	1.42	1	2.84	28.3216	27.4682	28.3466	400.008	399.471	21.0966	21.238	55.1907	55.5595	400.38	0.86389	2.11196	101.153	-38.5485	-1.85654	0.0207954	0.00138177	0.0222565	0.000850055	1	-0.219565	2.73739	1	0	0.19	111115	0.6673	9.64175e-05	300.618	301.472	0.164139	0.0673617	3.67878	36.3684	15.1304	27.8949
21	14:39:45	264.5	0	0.370736	0.00625747	295.765	0.0973857	1.53226	27.4775	6	1.42	1	2.84	28.3209	27.4775	28.349	400.024	399.41	21.0972	21.2401	55.1944	55.5677	400.404	0.875561	2.16383	101.153	-38.5485	-1.85654	0.0207954	0.00138177	0.0222565	0.000850055	1	-0.219565	2.73739	1	0	0.19	111115	0.667339	9.73857e-05	300.627	301.471	0.166357	0.0655861	3.68076	36.3881	15.148	27.8992
22	14:39:56	275	0	0.37306	0.00627588	295.461	0.0974953	1.52949	27.4651	6	1.42	1	2.84	28.3227	27.4651	28.3509	400.02	399.403	21.0985	21.2415	55.1918	55.5661	400.388	0.858961	2.18006	101.151	-38.5485	-1.85654	0.0207954	0.00138177	0.0222565	0.000850055	1	-0.219565	2.73739	1	0	0.19	111115	0.667314	9.74953e-05	300.615	301.473	0.163203	0.0673695	3.67811	36.3624	15.1208	27.8939
23	14:40:06	285.5	0	0.31508	0.00631752	310.64	0.0982081	1.53052	27.4694	6	1.42	1	2.84	28.3225	27.4694	28.3511	399.968	399.437	21.0965	21.2406	55.1882	55.5649	400.389	0.85372	2.24382	101.151	-38.5485	-1.85654	0.0207954	0.00138177	0.0222565	0.000850055	1	-0.219565	2.73739	1	0	0.19	111115	0.667315	9.82081e-05	300.619	301.473	0.162207	0.0664116	3.67902	36.3717	15.1311	27.8959
24	14:40:16	295.5	0	0.37539	0.00627386	294.907	0.0975181	1.53031	27.4678	6	1.42	1	2.84	28.3234	27.4678	28.3524	400.094	399.473	21.0967	21.2397	55.1833	55.5579	400.392	0.846913	2.20034	101.149	-38.5485	-1.85654	0.0207954	0.00138177	0.0222565	0.000850055	1	-0.219565	2.73739	1	0	0.19	111115	0.667319	9.75181e-05	300.618	301.473	0.160913	0.0670636	3.67869	36.3689	15.1292	27.8956
25	14:40:27	306	0	0.336962	0.00622184	303.916	0.0967907	1.53156	27.4741	6	1.42	1	2.84	28.3245	27.4741	28.3539	400.065	399.502	21.0986	21.2405	55.1848	55.5561	400.389	0.852471	2.18044	101.15	-38.5485	-1.85654	0.0207954	0.00138177	0.0222565	0.000850055	1	-0.219565	2.73739	1	0	0.19	111115	0.667316	9.67907e-05	300.624	301.474	0.16197	0.0667518	3.68004	36.382	15.1415	27.8993
26	14:40:37	316.5	0	0.303207	0.00624459	312.734	0.0972046	1.53252	27.4787	6	1.42	1	2.84	28.3284	27.4787	28.3517	399.966	399.454	21.0983	21.2409	55.1715	55.5439	400.375	0.874318	2.15275	101.15	-38.5485	-1.85654	0.0207954	0.00138177	0.0222565	0.000850055	1	-0.219565	2.73739	1	0	0.19	111115	0.667292	9.72046e-05	300.629	301.478	0.16612	0.0665103	3.68103	36.3918	15.1509	27.9036
27	14:40:47	326.5	0	0.341597	0.00633236	304.13	0.0983964	1.52988	27.4667	6	1.42	1	2.84	28.3288	27.4667	28.3499	399.939	399.368	21.0969	21.2412	55.1668	55.5439	400.377	0.866362	2.23794	101.151	-38.5485	-1.85654	0.0207954	0.00138177	0.0222565	0.000850055	1	-0.219565	2.73739	1	0	0.19	111115	0.667296	9.83964e-05	300.617	301.479	0.164609	0.0675429	3.67844	36.3659	15.1247	27.8977
28	14:40:58	337	0	0.36017	0.00638452	300.151	0.0992346	1.53034	27.4692	6	1.42	1	2.84	28.3311	27.4692	28.3488	399.899	399.3	21.0962	21.2418	55.1576	55.5381	400.401	0.884147	2.21381	101.151	-38.5485	-1.85654	0.0207954	0.00138177	0.0222565	0.000850055	1	-0.219565	2.73739	1	0	0.19	111115	0.667335	9.92346e-05	300.619	301.481	0.167988	0.0671377	3.67898	36.371	15.1292	27.9001
29	14:41:08	347.5	0	0.361424	0.00645599	300.818	0.100332	1.53017	27.4683	6	1.42	1	2.84	28.3291	27.4683	28.3491	399.888	399.286	21.0946	21.2417	55.1604	55.5448	400.402	0.886165	2.07517	101.151	-38.5485	-1.85654	0.0207954	0.00138177	0.0222565	0.000850055	1	-0.219565	2.73739	1	0	0.19	111115	0.667336	0.000100332	300.618	301.479	0.168371	0.0664452	3.67879	36.3693	15.1276	27.8987
30	14:41:18	357.5	0	0.358024	0.00647461	301.956	0.100444	1.52748	27.4554	6	1.42	1	2.84	28.3311	27.4554	28.3495	399.92	399.324	21.0939	21.2413	55.1512	55.5366	400.391	0.863094	2.1244	101.149	-38.5485	-1.85654	0.0207954	0.00138177	0.0222565	0.000850055	1	-0.219565	2.73739	1	0	0.19	111115	0.667318	0.000100444	300.605	301.481	0.163988	0.0683174	3.67602	36.3425	15.1012	27.8933
31	14:41:29	368	0	0.362068	0.00627988	298.273	0.0978255	1.53364	27.4832	6	1.42	1	2.84	28.3237	27.4832	28.3539	400.008	399.407	21.096	21.2395	55.1782	55.5539	400.383	0.890972	2.13706	101.149	-38.5485	-1.85654	0.0207954	0.00138177	0.0222565	0.000850055	1	-0.219565	2.73739	1	0	0.19	111115	0.667305	9.78255e-05	300.633	301.474	0.169285	0.0650023	3.682	36.4016	15.1621	27.9034
32	14:41:39	378.5	0	0.348407	0.00622405	300.994	0.0967109	1.52977	27.4648	6	1.42	1	2.84	28.3223	27.4648	28.3548	400.03	399.45	21.0965	21.2384	55.1864	55.5578	400.394	0.899502	2.17201	101.15	-38.5485	-1.85654	0.0207954	0.00138177	0.0222565	0.000850055	1	-0.219565	2.73739	1	0	0.19	111115	0.667323	9.67109e-05	300.615	301.472	0.170905	0.0678339	3.67803	36.3622	15.1238	27.8935
33	14:41:50	389	0	0.315932	0.0061714	308.531	0.0958904	1.52972	27.4643	6	1.42	1	2.84	28.3204	27.4643	28.3535	399.939	399.409	21.0972	21.2378	55.1943	55.5624	400.373	0.872635	2.14461	101.151	-38.5485	-1.85654	0.0207954	0.00138177	0.0222565	0.000850055	1	-0.219565	2.73739	1	0	0.19	111115	0.667288	9.58904e-05	300.614	301.47	0.165801	0.0679942	3.67794	36.361	15.1232	27.8924
34	14:42:00	399	0	0.339661	0.00629881	304.124	0.0977648	1.52817	27.4579	6	1.42	1	2.84	28.3214	27.4579	28.3524	399.886	399.318	21.0958	21.2392	55.1887	55.5639	400.406	0.883082	2.29652	101.152	-38.5485	-1.85654	0.0207954	0.00138177	0.0222565	0.000850055	1	-0.219565	2.73739	1	0	0.19	111115	0.667344	9.77648e-05	300.608	301.471	0.167786	0.0680715	3.67655	36.3469	15.1077	27.8896
35	14:42:10	409.5	0	0.377681	0.00626711	294.113	0.0972665	1.52806	27.4577	6	1.42	1	2.84	28.3275	27.4577	28.3519	399.968	399.344	21.0971	21.2398	55.1728	55.5465	400.411	0.886046	2.30831	101.152	-38.5485	-1.85654	0.0207954	0.00138177	0.0222565	0.000850055	1	-0.219565	2.73739	1	0	0.19	111115	0.667351	9.72665e-05	300.608	301.478	0.168349	0.0691705	3.67651	36.3463	15.1065	27.8926
36	14:42:20	419.5	0	0.443563	0.00616053	275.695	0.0956399	1.52837	27.4589	6	1.42	1	2.84	28.3276	27.4589	28.3526	400.233	399.511	21.0999	21.2402	55.176	55.5434	400.39	0.905697	2.24922	101.148	-38.5485	-1.85654	0.0207954	0.00138177	0.0222565	0.000850055	0.666667	-0.219565	2.73739	1	0	0.19	111115	0.667316	9.56399e-05	300.609	301.478	0.172082	0.0698854	3.67676	36.3504	15.1103	27.8933
37	14:42:31	430	0	0.256365	0.00607267	322.983	0.0944334	1.53086	27.4713	6	1.42	1	2.84	28.327	27.4713	28.3539	400.1	399.659	21.1034	21.2419	55.1881	55.5508	400.385	0.89796	2.23516	101.148	-38.5485	-1.85654	0.0207954	0.00138177	0.0222565	0.000850055	1	-0.219565	2.73739	1	0	0.19	111115	0.667308	9.44334e-05	300.621	301.477	0.170612	0.0687327	3.67943	36.3767	15.1348	27.8991
38	14:42:41	440.5	0	0.0573352	0.006221	374.974	0.0968615	1.53287	27.4828	6	1.42	1	2.84	28.3291	27.4828	28.3545	399.556	399.412	21.104	21.2461	55.1851	55.5557	400.4	0.853779	2.17017	101.15	-38.5485	-1.85654	0.0207954	0.00138177	0.0222565	0.000850055	0.666667	-0.219565	2.73739	1	0	0.19	111115	0.667334	9.68615e-05	300.633	301.479	0.162218	0.0661879	3.68191	36.4005	15.1544	27.906
39	14:42:51	450.5	0	0.267218	0.00634459	322.536	0.0988722	1.53428	27.4909	6	1.42	1	2.84	28.3282	27.4909	28.3553	399.526	399.066	21.1041	21.2492	55.1883	55.5671	400.389	0.863334	2.21211	101.151	-38.5485	-1.85654	0.0207954	0.00138177	0.0222565	0.000850055	0.666667	-0.219565	2.73739	1	0	0.19	111115	0.667316	9.88722e-05	300.641	301.478	0.164033	0.0639999	3.68367	36.4173	15.1682	27.9096
40	14:43:02	461	0	0.522051	0.00644314	260.922	0.100214	1.53136	27.4774	6	1.42	1	2.84	28.3318	27.4774	28.354	399.882	399.04	21.1026	21.2496	55.1724	55.557	400.397	0.861712	2.20147	101.149	-38.5485	-1.85654	0.0207954	0.00138177	0.0222565	0.000850055	0.666667	-0.219565	2.73739	1	0	0.19	111115	0.667328	0.000100214	300.627	301.482	0.163725	0.0656053	3.68074	36.3892	15.1396	27.9046
41	14:43:12	471.5	0	0.465982	0.00642186	274.42	0.100138	1.53523	27.4955	6	1.42	1	2.84	28.3312	27.4955	28.3571	399.921	399.163	21.103	21.2499	55.1743	55.5585	400.397	0.870973	2.2344	101.15	-38.5485	-1.85654	0.0207954	0.00138177	0.0222565	0.000850055	1	-0.219565	2.73739	1	0	0.19	111115	0.667328	0.000100138	300.645	301.481	0.165485	0.0631859	3.68465	36.4277	15.1779	27.9134
42	14:43:23	482	0	0.392036	0.0065479	294.627	0.102085	1.53503	27.4943	6	1.42	1	2.84	28.3297	27.4943	28.3573	399.932	399.283	21.0996	21.2493	55.1713	55.562	400.392	0.88684	2.27648	101.15	-38.5485	-1.85654	0.0207954	0.00138177	0.0222565	0.000850055	1	-0.219565	2.73739	1	0	0.19	111115	0.66732	0.000102085	300.644	301.48	0.1685	0.0621975	3.6844	36.4251	15.1758	27.912
43	14:43:33	492	0	0.402631	0.00654789	292.123	0.101982	1.5335	27.4866	6	1.42	1	2.84	28.329	27.4866	28.3565	399.998	399.334	21.0986	21.2482	55.17	55.561	400.383	0.907081	2.22203	101.149	-38.5485	-1.85654	0.0207954	0.00138177	0.0222565	0.000850055	1	-0.219565	2.73739	1	0	0.19	111115	0.667304	0.000101982	300.637	301.479	0.172345	0.0632244	3.68274	36.4089	15.1607	27.9078
44	14:43:43	502.5	0	0.369504	0.0065321	299.905	0.101812	1.53462	27.4919	6	1.42	1	2.84	28.3288	27.4919	28.3563	399.941	399.327	21.0989	21.2483	55.172	55.5625	400.381	0.88122	2.18651	101.15	-38.5485	-1.85654	0.0207954	0.00138177	0.0222565	0.000850055	1	-0.219565	2.73739	1	0	0.19	111115	0.667302	0.000101812	300.642	301.479	0.167432	0.0625164	3.68388	36.42	15.1717	27.9103
45	14:43:54	513	0	0.322927	0.00642086	309.869	0.0999849	1.53314	27.4843	6	1.42	1	2.84	28.3316	27.4843	28.3561	399.89	399.346	21.1	21.2467	55.1665	55.5506	400.383	0.876214	2.16651	101.149	-38.5485	-1.85654	0.0207954	0.00138177	0.0222565	0.000850055	1	-0.219565	2.73739	1	0	0.19	111115	0.667306	9.99849e-05	300.634	301.482	0.166481	0.064808	3.68223	36.4039	15.1572	27.9079
46	14:44:04	523	0	0.304159	0.00636108	313.806	0.0991687	1.53488	27.4923	6	1.42	1	2.84	28.3336	27.4923	28.3599	399.885	399.37	21.1011	21.2466	55.1631	55.5439	400.396	0.869311	2.17718	101.15	-38.5485	-1.85654	0.0207954	0.00138177	0.0222565	0.000850055	1	-0.219565	2.73739	1	0	0.19	111115	0.667326	9.91687e-05	300.642	301.484	0.165169	0.0644036	3.68396	36.4209	15.1743	27.9129
47	14:44:14	533.5	0	0.371213	0.0063506	297.026	0.0988985	1.53324	27.4849	6	1.42	1	2.84	28.3362	27.4849	28.3578	400.039	399.423	21.1017	21.2468	55.1561	55.5357	400.386	0.868797	2.20005	101.151	-38.5485	-1.85654	0.0207954	0.00138177	0.0222565	0.000850055	1	-0.219565	2.73739	1	0	0.19	111115	0.66731	9.88985e-05	300.635	301.486	0.165071	0.0658652	3.68237	36.4048	15.158	27.9105
48	14:44:25	544	0	0.352288	0.00640973	302.61	0.0997368	1.53202	27.4798	6	1.42	1	2.84	28.3337	27.4798	28.359	400.063	399.475	21.1016	21.2479	55.1628	55.5449	400.374	0.888838	2.13027	101.151	-38.5485	-1.85654	0.0207954	0.00138177	0.0222565	0.000850055	1	-0.219565	2.73739	1	0	0.19	111115	0.667289	9.97368e-05	300.63	301.484	0.168879	0.0658472	3.68126	36.3938	15.1459	27.9068
49	14:44:35	554	0	0.411909	0.00647228	288.831	0.100891	1.53477	27.4931	6	1.42	1	2.84	28.3322	27.4931	28.3623	400.135	399.458	21.1013	21.2493	55.1667	55.5533	400.38	0.861354	2.1404	101.15	-38.5485	-1.85654	0.0207954	0.00138177	0.0222565	0.000850055	1	-0.219565	2.73739	1	0	0.19	111115	0.667299	0.000100891	300.643	301.482	0.163657	0.0632346	3.68414	36.4224	15.1731	27.9127
50	14:44:45	564.5	0	0.371919	0.00644416	298.265	0.100604	1.53706	27.504	6	1.42	1	2.84	28.3316	27.504	28.3618	400.136	399.518	21.1022	21.2497	55.1712	55.5576	400.379	0.855977	2.17012	101.151	-38.5485	-1.85654	0.0207954	0.00138177	0.0222565	0.000850055	1	-0.219565	2.73739	1	0	0.19	111115	0.667298	0.000100604	300.654	301.482	0.162636	0.0618353	3.68648	36.4455	15.1957	27.9178
51	14:44:56	575	0	0.341339	0.00648728	306.309	0.101005	1.53296	27.4858	6	1.42	1	2.84	28.3278	27.4858	28.3602	400.041	399.469	21.1035	21.2517	55.1863	55.5743	400.377	0.861456	2.15398	101.15	-38.5485	-1.85654	0.0207954	0.00138177	0.0222565	0.000850055	1	-0.219565	2.73739	1	0	0.19	111115	0.667295	0.000101005	300.636	301.478	0.163677	0.0635467	3.68257	36.407	15.1553	27.9068
52	14:45:06	585	0	0.352869	0.00647789	303.319	0.101008	1.53519	27.4972	6	1.42	1	2.84	28.3262	27.4972	28.3618	400.018	399.429	21.106	21.2541	55.1975	55.5855	400.378	0.894202	2.27703	101.149	-38.5485	-1.85654	0.0207954	0.00138177	0.0222565	0.000850055	1	-0.219565	2.73739	1	0	0.19	111115	0.667297	0.000101008	300.647	301.476	0.169898	0.0619002	3.68502	36.4316	15.1775	27.9117
53	14:45:16	595.5	0	0.356631	0.00654974	303.34	0.102104	1.53483	27.4958	6	1.42	1	2.84	28.325	27.4958	28.3616	400.008	399.413	21.1052	21.255	55.1989	55.5904	400.382	0.874394	2.20284	101.147	-38.5485	-1.85654	0.0207954	0.00138177	0.0222565	0.000850055	1	-0.219565	2.73739	1	0	0.19	111115	0.667303	0.000102104	300.646	301.475	0.166135	0.0613374	3.68471	36.4292	15.1743	27.9104
54	14:45:27	606	0	0.314133	0.00657167	313.829	0.102378	1.53386	27.4915	6	1.42	1	2.84	28.3274	27.4915	28.3618	399.9	399.368	21.1052	21.2553	55.1924	55.5848	400.388	0.881358	2.23785	101.148	-38.5485	-1.85654	0.0207954	0.00138177	0.0222565	0.000850055	1	-0.219565	2.73739	1	0	0.19	111115	0.667313	0.000102378	300.642	301.477	0.167458	0.0620989	3.68379	36.4199	15.1645	27.9095
55	14:45:37	616	0	0.387689	0.0066437	297.114	0.103474	1.53352	27.4896	6	1.42	1	2.84	28.3303	27.4896	28.3609	400.007	399.364	21.1027	21.2545	55.1777	55.5751	400.396	0.89064	2.26103	101.149	-38.5485	-1.85654	0.0207954	0.00138177	0.0222565	0.000850055	1	-0.219565	2.73739	1	0	0.19	111115	0.667327	0.000103474	300.64	301.48	0.169222	0.0622092	3.68339	36.4155	15.1611	27.91
56	14:45:47	626.5	0	0.403607	0.00648833	291.09	0.101242	1.53627	27.5018	6	1.42	1	2.84	28.3326	27.5018	28.3627	400.115	399.45	21.1046	21.2531	55.1735	55.5621	400.383	0.87837	2.1931	101.149	-38.5485	-1.85654	0.0207954	0.00138177	0.0222565	0.000850055	1	-0.219565	2.73739	1	0	0.19	111115	0.667305	0.000101242	300.652	301.483	0.16689	0.0619981	3.68601	36.4412	15.1882	27.9172
57	14:45:58	637	0	0.410692	0.00658034	290.756	0.102701	1.53668	27.5046	6	1.42	1	2.84	28.3265	27.5046	28.364	400.125	399.448	21.1043	21.2549	55.1922	55.5852	400.391	0.874294	2.2476	101.15	-38.5485	-1.85654	0.0207954	0.00138177	0.0222565	0.000850055	1	-0.219565	2.73739	1	0	0.19	111115	0.667319	0.000102701	300.655	301.476	0.166116	0.0600653	3.68661	36.4469	15.192	27.9155
58	14:46:08	647	0	0.44713	0.00668659	283.705	0.104286	1.53562	27.5003	6	1.42	1	2.84	28.329	27.5003	28.3642	400.185	399.453	21.1038	21.2568	55.1833	55.5825	400.381	0.887114	2.26097	101.147	-38.5485	-1.85654	0.0207954	0.00138177	0.0222565	0.000850055	1	-0.219565	2.73739	1	0	0.19	111115	0.667302	0.000104286	300.65	301.479	0.168552	0.0602135	3.68568	36.4388	15.182	27.9146
59	14:46:18	657.5	0	0.38533	0.00678077	299.6	0.105843	1.53695	27.5068	6	1.42	1	2.84	28.3336	27.5068	28.3629	400.097	399.456	21.1022	21.2574	55.1638	55.5695	400.397	0.888365	2.94589	101.148	-38.5485	-1.85654	0.0207954	0.00138177	0.0222565	0.000850055	1	-0.219565	2.73739	1	0	0.19	111115	0.667329	0.000105843	300.657	301.484	0.168789	0.0591834	3.68709	36.4525	15.1951	27.9202
60	14:46:29	668	0	0.319993	0.00681649	315.022	0.106393	1.53688	27.5079	6	1.42	1	2.84	28.3323	27.5079	28.364	399.767	399.224	21.104	21.26	55.1727	55.5799	400.405	0.874512	9.34691	101.15	-38.5485	-1.85654	0.0207954	0.00138177	0.0222565	0.000850055	0.666667	-0.219565	2.73739	1	0	0.19	111115	0.667342	0.000106393	300.658	301.482	0.166157	0.0585627	3.68732	36.4541	15.1941	27.9201
61	14:46:39	678	0	0.662212	0.00749848	249.021	0.117131	1.53842	27.5227	6	1.42	1	2.84	28.3352	27.5227	28.3681	399.816	398.754	21.1049	21.2767	55.1671	55.6122	400.399	0.857236	11.5273	101.148	-38.5485	-1.85654	0.0207954	0.00138177	0.0222565	0.000850055	0.666667	-0.219565	2.73739	1	0	0.19	111115	0.667332	0.000117131	300.673	301.485	0.162875	0.0515783	3.69052	36.4863	15.2096	27.9289
62	14:46:49	688.5	0	1.03685	0.00853313	195.826	0.132764	1.53287	27.5066	6	1.42	1	2.84	28.3349	27.5066	28.366	399.786	398.153	21.1027	21.2974	55.1608	55.6656	400.393	0.835374	11.5235	101.147	-38.5485	-1.85654	0.0207954	0.00138177	0.0222565	0.000850055	0.666667	-0.219565	2.73739	1	0	0.19	111115	0.667322	0.000132764	300.657	301.485	0.158721	0.0458276	3.68705	36.4522	15.1548	27.9208
63	14:47:00	699	0	1.47026	0.00923478	135.612	0.143338	1.52959	27.4986	6	1.42	1	2.84	28.3357	27.4986	28.3681	399.985	397.697	21.1026	21.3128	55.1583	55.7048	400.396	0.859553	11.5296	101.147	-38.5485	-1.85654	0.0207954	0.00138177	0.0222565	0.000850055	0.666667	-0.219565	2.73739	1	0	0.19	111115	0.667327	0.000143338	300.649	301.486	0.163315	0.0417643	3.68532	36.4352	15.1224	27.9171
64	14:47:10	709	0	1.63501	0.00975499	122.076	0.151054	1.52627	27.4872	6	1.42	1	2.84	28.3347	27.4872	28.3678	400.033	397.493	21.0996	21.3212	55.1541	55.7311	400.396	0.855164	11.5083	101.148	-38.5485	-1.85654	0.0207954	0.00138177	0.0222565	0.000850055	1	-0.219565	2.73739	1	0	0.19	111115	0.667327	0.000151054	300.637	301.485	0.162481	0.0392791	3.68285	36.4107	15.0895	27.9109
65	14:47:20	719.5	0	1.65873	0.00992208	122.642	0.153826	1.52816	27.4986	6	1.42	1	2.84	28.3337	27.4986	28.3683	399.97	397.392	21.1013	21.3269	55.1617	55.7504	400.401	0.865573	11.4886	101.148	-38.5485	-1.85654	0.0207954	0.00138177	0.0222565	0.000850055	1	-0.219565	2.73739	1	0	0.19	111115	0.667335	0.000153826	300.649	301.484	0.164459	0.0362564	3.68533	36.4351	15.1082	27.9161
66	14:47:31	730	0	1.77624	0.0102813	113.588	0.159165	1.52616	27.4923	6	1.42	1	2.84	28.335	27.4923	28.3687	399.968	397.212	21.0998	21.3332	55.1539	55.7624	400.39	0.846836	11.5385	101.148	-38.5485	-1.85654	0.0207954	0.00138177	0.0222565	0.000850055	0.666667	-0.219565	2.73739	1	0	0.19	111115	0.667317	0.000159165	300.642	301.485	0.160899	0.0345601	3.68397	36.4216	15.0884	27.9136
67	14:47:41	740	0	1.88862	0.0106444	106.026	0.164518	1.52388	27.485	6	1.42	1	2.84	28.3335	27.485	28.3695	399.991	397.063	21.099	21.3402	55.1557	55.7851	400.389	0.870358	11.5674	101.148	-38.5485	-1.85654	0.0207954	0.00138177	0.0222565	0.000850055	1	-0.219565	2.73739	1	0	0.19	111115	0.667316	0.000164518	300.635	301.484	0.165368	0.0327112	3.6824	36.4061	15.0658	27.9093
68	14:47:51	750.5	0	1.94303	0.0107405	100.515	0.165795	1.52199	27.4786	6	1.42	1	2.84	28.3339	27.4786	28.3673	400.08	397.069	21.1024	21.3456	55.1625	55.7979	400.396	0.878729	11.6311	101.146	-38.5485	-1.85654	0.0207954	0.00138177	0.0222565	0.000850055	1	-0.219565	2.73739	1	0	0.19	111115	0.667326	0.000165795	300.629	301.484	0.166958	0.0330001	3.68101	36.3931	15.0475	27.9063
69	14:48:02	761	0	1.96912	0.0109982	103.457	0.169671	1.5212	27.4776	6	1.42	1	2.84	28.3336	27.4776	28.3669	400.12	397.068	21.1024	21.3513	55.1642	55.8133	400.346	0.87881	11.5456	101.145	-38.5485	-1.85654	0.0207954	0.00138177	0.0222565	0.000850055	1	-0.219565	2.73739	1	0	0.19	111115	0.667243	0.000169671	300.628	301.484	0.166974	0.0311506	3.68078	36.391	15.0398	27.9056
70	14:48:12	771	0	2.00361	0.0112884	105.84	0.174119	1.5211	27.4807	6	1.42	1	2.84	28.333	27.4807	28.3685	400.128	397.021	21.1034	21.3588	55.1679	55.8342	400.283	0.859417	11.5655	101.146	-38.5485	-1.85654	0.0207954	0.00138177	0.0222565	0.000850055	1	-0.219565	2.73739	1	0	0.19	111115	0.667138	0.000174119	300.631	301.483	0.163289	0.028403	3.68146	36.3975	15.0387	27.9068
71	14:48:22	781.5	0	2.02402	0.0116364	111.325	0.179681	1.52291	27.493	6	1.42	1	2.84	28.3332	27.493	28.3687	400.044	396.904	21.1037	21.3672	55.1679	55.8551	400.307	0.872595	11.5375	101.146	-38.5485	-1.85654	0.0207954	0.00138177	0.0222565	0.000850055	1	-0.219565	2.73739	1	0	0.19	111115	0.667178	0.000179681	300.643	301.483	0.165793	0.024039	3.68411	36.4239	15.0566	27.9131
72	14:48:33	792	0	2.09026	0.0119459	109.488	0.1844	1.52257	27.495	6	1.42	1	2.84	28.3368	27.495	28.3685	399.975	396.733	21.1042	21.3746	55.1578	55.8632	400.382	0.880095	11.4939	101.146	-38.5485	-1.85654	0.0207954	0.00138177	0.0222565	0.000850055	1	-0.219565	2.73739	1	0	0.19	111115	0.667303	0.0001844	300.645	301.487	0.167218	0.0219133	3.68454	36.4277	15.0532	27.9159
73	14:48:43	802	0	2.17252	0.0121726	103.882	0.187517	1.51962	27.4833	6	1.42	1	2.84	28.3389	27.4833	28.3688	400.05	396.683	21.1037	21.3787	55.1511	55.8686	400.391	0.87394	11.517	101.147	-38.5485	-1.85654	0.0207954	0.00138177	0.0222565	0.000850055	1	-0.219565	2.73739	1	0	0.19	111115	0.667318	0.000187517	300.633	301.489	0.166049	0.0221859	3.68201	36.4026	15.0239	27.9111
74	14:48:53	812.5	0	2.22517	0.0123695	101.643	0.190605	1.52015	27.488	6	1.42	1	2.84	28.3434	27.488	28.3691	400.158	396.71	21.1042	21.3837	55.1381	55.8669	400.397	0.881141	11.5678	101.147	-38.5485	-1.85654	0.0207954	0.00138177	0.0222565	0.000850055	1	-0.219565	2.73739	1	0	0.19	111115	0.667328	0.000190605	300.638	301.493	0.167417	0.0206274	3.68304	36.4129	15.0292	27.9157
75	14:49:04	823	0	2.11981	0.0125696	119.498	0.194318	1.52513	27.5139	6	1.42	1	2.84	28.3419	27.5139	28.3697	400.054	396.762	21.1049	21.3898	55.1426	55.8856	400.399	0.877541	11.6225	101.146	-38.5485	-1.85654	0.0207954	0.00138177	0.0222565	0.000850055	1	-0.219565	2.73739	1	0	0.19	111115	0.667331	0.000194318	300.664	301.492	0.166733	0.0151308	3.68862	36.4684	15.0785	27.9279
76	14:49:14	833	0	2.04365	0.0127576	132.739	0.197252	1.52544	27.5176	6	1.42	1	2.84	28.3399	27.5176	28.3697	399.782	396.603	21.1052	21.3945	55.1506	55.9049	400.391	0.887614	11.5489	101.146	-38.5485	-1.85654	0.0207954	0.00138177	0.0222565	0.000850055	0.666667	-0.219565	2.73739	1	0	0.19	111115	0.667318	0.000197252	300.668	301.49	0.168647	0.0129245	3.68941	36.476	15.0816	27.9287
77	14:49:24	843.5	0	2.22894	0.012983	114.27	0.200648	1.52489	27.5175	6	1.42	1	2.84	28.3391	27.5175	28.3697	399.832	396.372	21.1054	21.3996	55.1546	55.9221	400.395	0.895879	11.5706	101.147	-38.5485	-1.85654	0.0207954	0.00138177	0.0222565	0.000850055	1	-0.219565	2.73739	1	0	0.19	111115	0.667324	0.000200648	300.667	301.489	0.170217	0.0111522	3.68939	36.4756	15.076	27.9283
78	14:49:35	854	0	2.30847	0.0132382	109.875	0.204251	1.52249	27.5086	6	1.42	1	2.84	28.3449	27.5086	28.3694	399.848	396.268	21.1051	21.4046	55.1346	55.9166	400.4	0.878016	11.6075	101.146	-38.5485	-1.85654	0.0207954	0.00138177	0.0222565	0.000850055	1	-0.219565	2.73739	1	0	0.19	111115	0.667333	0.000204251	300.659	301.495	0.166823	0.0112658	3.68749	36.4569	15.0523	27.9268
79	14:49:45	864	0	2.28773	0.0132861	113.367	0.20496	1.5223	27.5086	6	1.42	1	2.84	28.3414	27.5086	28.3709	399.839	396.289	21.1057	21.4063	55.1446	55.9302	400.391	0.873207	11.5475	101.147	-38.5485	-1.85654	0.0207954	0.00138177	0.0222565	0.000850055	1	-0.219565	2.73739	1	0	0.19	111115	0.667318	0.00020496	300.659	301.491	0.165909	0.0104399	3.68747	36.4567	15.0504	27.925
80	14:49:55	874.5	0	2.32687	0.0134729	112.533	0.207651	1.52102	27.5036	6	1.42	1	2.84	28.3386	27.5036	28.3697	399.897	396.287	21.1036	21.4081	55.1514	55.9466	400.389	0.913906	11.5369	101.147	-38.5485	-1.85654	0.0207954	0.00138177	0.0222565	0.000850055	1	-0.219565	2.73739	1	0	0.19	111115	0.667316	0.000207651	300.654	301.489	0.173642	0.0094709	3.68639	36.4457	15.0377	27.9211
81	14:50:05	885	0	2.33276	0.0135351	113.081	0.208547	1.5206	27.5028	6	1.42	1	2.84	28.3429	27.5028	28.37	399.889	396.27	21.1047	21.4105	55.1411	55.9398	400.408	0.865036	11.5299	101.148	-38.5485	-1.85654	0.0207954	0.00138177	0.0222565	0.000850055	1	-0.219565	2.73739	1	0	0.19	111115	0.667347	0.000208547	300.653	301.493	0.164357	0.0095975	3.68622	36.444	15.0335	27.9228
82	14:50:15	895	0	2.35649	0.0136443	112.529	0.209909	1.51834	27.4933	6	1.42	1	2.84	28.3438	27.4933	28.3684	399.944	396.288	21.105	21.4128	55.1383	55.9418	400.397	0.842243	11.4861	101.147	-38.5485	-1.85654	0.0207954	0.00138177	0.0222565	0.000850055	1	-0.219565	2.73739	1	0	0.19	111115	0.667329	0.000209909	300.643	301.494	0.160026	0.0102396	3.68418	36.424	15.0113	27.9185
83	14:50:26	905.5	0	2.36027	0.0137242	113.699	0.211401	1.52026	27.5029	6	1.42	1	2.84	28.3388	27.5029	28.3705	399.976	396.314	21.1042	21.4142	55.1515	55.9616	400.39	0.879992	11.4756	101.147	-38.5485	-1.85654	0.0207954	0.00138177	0.0222565	0.000850055	1	-0.219565	2.73739	1	0	0.19	111115	0.667316	0.000211401	300.653	301.489	0.167199	0.00763995	3.68625	36.4444	15.0302	27.9208
84	14:50:36	916	0	2.36983	0.0138344	114.734	0.213019	1.51976	27.5024	6	1.42	1	2.84	28.3399	27.5024	28.3697	399.954	396.277	21.1056	21.418	55.1524	55.9684	400.399	0.896494	11.5402	101.148	-38.5485	-1.85654	0.0207954	0.00138177	0.0222565	0.000850055	1	-0.219565	2.73739	1	0	0.19	111115	0.667331	0.000213019	300.652	301.49	0.170334	0.00707656	3.68614	36.4431	15.0251	27.9211
85	14:50:46	926	0	2.44511	0.0139918	109.229	0.21534	1.5191	27.5014	6	1.42	1	2.84	28.3426	27.5014	28.3682	400.055	396.263	21.1068	21.4225	55.1465	55.9706	400.407	0.90348	11.581	101.147	-38.5485	-1.85654	0.0207954	0.00138177	0.0222565	0.000850055	1	-0.219565	2.73739	1	0	0.19	111115	0.667345	0.00021534	300.651	301.493	0.171661	0.00643525	3.68592	36.4413	15.0188	27.922
86	14:50:57	936.5	0	2.39841	0.0140465	115.582	0.215968	1.51765	27.4956	6	1.42	1	2.84	28.337	27.4956	28.3674	399.981	396.258	21.1078	21.4245	55.1665	55.9928	400.393	0.884349	11.5262	101.147	-38.5485	-1.85654	0.0207954	0.00138177	0.0222565	0.000850055	1	-0.219565	2.73739	1	0	0.19	111115	0.667322	0.000215968	300.646	301.487	0.168026	0.00609529	3.68468	36.4288	15.0043	27.9163
87	14:51:07	947	0	2.39193	0.0142428	119.916	0.218918	1.51732	27.4959	6	1.42	1	2.84	28.3367	27.4959	28.3666	399.861	396.147	21.1069	21.4279	55.1679	56.0049	400.398	0.878034	11.5127	101.15	-38.5485	-1.85654	0.0207954	0.00138177	0.0222565	0.000850055	1	-0.219565	2.73739	1	0	0.19	111115	0.66733	0.000218918	300.646	301.487	0.166827	0.00452998	3.68475	36.4286	15.0007	27.9163
88	14:51:17	957	0	2.48297	0.0144719	114.084	0.222489	1.51774	27.4999	6	1.42	1	2.84	28.3398	27.4999	28.3672	399.952	396.099	21.1062	21.4324	55.1556	56.0076	400.391	0.852312	11.5583	101.149	-38.5485	-1.85654	0.0207954	0.00138177	0.0222565	0.000850055	1	-0.219565	2.73739	1	0	0.19	111115	0.667318	0.000222489	300.65	301.49	0.161939	0.00257578	3.68561	36.4375	15.0051	27.9199
89	14:51:28	967.5	0	2.45532	0.0145285	118.221	0.223263	1.51712	27.4984	6	1.42	1	2.84	28.3421	27.4984	28.3696	399.969	396.158	21.1081	21.4355	55.1525	56.008	400.398	0.867724	11.5234	101.148	-38.5485	-1.85654	0.0207954	0.00138177	0.0222565	0.000850055	1	-0.219565	2.73739	1	0	0.19	111115	0.667329	0.000223263	300.648	301.492	0.164868	0.00273	3.68528	36.4344	14.999	27.9203
90	14:51:38	978	0	2.46013	0.0147002	120.856	0.225568	1.51499	27.49	6	1.42	1	2.84	28.3431	27.49	28.3701	400.005	396.184	21.1078	21.4386	55.1487	56.0119	400.38	0.835791	11.5634	101.149	-38.5485	-1.85654	0.0207954	0.00138177	0.0222565	0.000850055	1	-0.219565	2.73739	1	0	0.19	111115	0.6673	0.000225568	300.64	301.493	0.1588	0.00274391	3.68348	36.4164	14.9778	27.9165
91	14:51:49	988.5	0	2.52192	0.0150226	119.935	0.230261	1.51346	27.4848	6	1.42	1	2.84	28.3395	27.4848	28.3675	400.024	396.108	21.1053	21.443	55.1514	56.0329	400.395	0.868142	11.466	101.146	-38.5485	-1.85654	0.0207954	0.00138177	0.0222565	0.000850055	1	-0.219565	2.73739	1	0	0.19	111115	0.667325	0.000230261	300.635	301.49	0.164947	0.00069787	3.68234	36.406	14.963	27.9122
92	14:51:59	998.5	0	2.51887	0.0151331	122.175	0.231805	1.51251	27.4821	6	1.42	1	2.84	28.3438	27.4821	28.369	399.999	396.086	21.1071	21.447	55.1415	56.0295	400.372	0.875008	11.557	101.145	-38.5485	-1.85654	0.0207954	0.00138177	0.0222565	0.000850055	1	-0.219565	2.73739	1	0	0.19	111115	0.667287	0.000231805	300.632	301.494	0.166252	0.000870895	3.68176	36.401	14.954	27.913
93	14:52:09	1009	0	2.51427	0.0152212	124.138	0.234082	1.51853	27.5117	6	1.42	1	2.84	28.342	27.5117	28.374	399.98	396.073	21.1072	21.4505	55.1464	56.0433	400.379	0.863237	11.6235	101.145	-38.5485	-1.85654	0.0207954	0.00138177	0.0222565	0.000850055	1	-0.219565	2.73739	1	0	0.19	111115	0.667299	0.000234082	300.662	301.492	0.164015	-0.00445678	3.68814	36.4639	15.0134	27.9269
94	14:52:20	1019.5	0	2.47281	0.015181	127.824	0.232958	1.51526	27.4968	6	1.42	1	2.84	28.3413	27.4968	28.3701	399.944	396.1	21.1094	21.451	55.1562	56.0488	400.394	0.869705	11.5346	101.146	-38.5485	-1.85654	0.0207954	0.00138177	0.0222565	0.000850055	1	-0.219565	2.73739	1	0	0.19	111115	0.667324	0.000232958	300.647	301.491	0.165244	-0.00200771	3.68494	36.4319	14.9809	27.9191
95	14:52:30	1029.5	0	2.45386	0.0153515	132.56	0.235731	1.51636	27.5034	6	1.42	1	2.84	28.3403	27.5034	28.3688	399.836	396.019	21.1083	21.4539	55.158	56.0601	400.399	0.886367	11.5815	101.147	-38.5485	-1.85654	0.0207954	0.00138177	0.0222565	0.000850055	1	-0.219565	2.73739	1	0	0.19	111115	0.667332	0.000235731	300.653	301.49	0.16841	-0.00437305	3.68636	36.4455	14.9916	27.9218
96	14:52:40	1040	0	2.56256	0.0156085	125.522	0.2397	1.51663	27.5061	6	1.42	1	2.84	28.3392	27.5061	28.3709	399.86	395.878	21.1055	21.457	55.1537	56.0712	400.38	0.846456	11.5257	101.147	-38.5485	-1.85654	0.0207954	0.00138177	0.0222565	0.000850055	1	-0.219565	2.73739	1	0	0.19	111115	0.667299	0.0002397	300.656	301.489	0.160827	-0.00693609	3.68693	36.4513	14.9943	27.9226
97	14:52:51	1050.5	0	2.70885	0.0157011	112.308	0.240874	1.51511	27.4984	6	1.42	1	2.84	28.3365	27.4984	28.3711	400.125	395.923	21.1025	21.4557	55.1545	56.077	400.407	0.857341	11.4739	101.146	-38.5485	-1.85654	0.0207954	0.00138177	0.0222565	0.000850055	0.666667	-0.219565	2.73739	1	0	0.19	111115	0.667345	0.000240874	300.648	301.486	0.162895	-0.00683863	3.68527	36.4351	14.9795	27.9174
98	14:53:01	1060.5	0	2.59348	0.0157602	125.111	0.242036	1.51675	27.5053	6	1.42	1	2.84	28.3366	27.5053	28.3701	400.121	396.091	21.0993	21.4543	55.1472	56.0738	400.397	0.874752	11.4906	101.146	-38.5485	-1.85654	0.0207954	0.00138177	0.0222565	0.000850055	1	-0.219565	2.73739	1	0	0.19	111115	0.667328	0.000242036	300.655	301.487	0.166203	-0.00828121	3.68676	36.4499	14.9956	27.9209
99	14:53:11	1071	0	2.45891	0.0157691	138.766	0.24217	1.51674	27.5049	6	1.42	1	2.84	28.3425	27.5049	28.3673	399.875	396.046	21.0985	21.4536	55.1261	56.0539	400.397	0.876928	11.5597	101.146	-38.5485	-1.85654	0.0207954	0.00138177	0.0222565	0.000850055	1	-0.219565	2.73739	1	0	0.19	111115	0.667328	0.00024217	300.655	301.492	0.166616	-0.00751429	3.68669	36.4491	14.9955	27.9237
100	14:53:22	1081.5	0	2.60062	0.0157607	124.249	0.241521	1.51349	27.4898	6	1.42	1	2.84	28.34	27.4898	28.3675	399.962	395.922	21.0994	21.4535	55.1338	56.0589	400.383	0.8556	11.5637	101.146	-38.5485	-1.85654	0.0207954	0.00138177	0.0222565	0.000850055	1	-0.219565	2.73739	1	0	0.19	111115	0.667304	0.000241521	300.64	301.49	0.162564	-0.00556192	3.68343	36.4169	14.9634	27.9149
101	14:53:32	1091.5	0	2.72218	0.0156918	110.896	0.240797	1.51551	27.5008	6	1.42	1	2.84	28.3406	27.5008	28.3679	400.248	396.025	21.1039	21.457	55.1436	56.0663	400.402	0.871549	11.613	101.146	-38.5485	-1.85654	0.0207954	0.00138177	0.0222565	0.000850055	0.666667	-0.219565	2.73739	1	0	0.19	111115	0.667336	0.000240797	300.651	301.491	0.165594	-0.00654273	3.6858	36.4405	14.9834	27.9207
102	14:53:42	1102	0	2.5309	0.0158184	132.46	0.242653	1.51502	27.4998	6	1.42	1	2.84	28.3421	27.4998	28.3678	400.131	396.194	21.1042	21.46	55.1399	56.0688	400.379	0.873386	11.5236	101.145	-38.5485	-1.85654	0.0207954	0.00138177	0.0222565	0.000850055	1	-0.219565	2.73739	1	0	0.19	111115	0.667299	0.000242653	300.65	301.492	0.165943	-0.00714047	3.68559	36.4388	14.9788	27.921
103	14:53:53	1112.5	0	2.40864	0.0161194	149.093	0.247135	1.51437	27.4986	6	1.42	1	2.84	28.3369	27.4986	28.3668	399.81	396.054	21.1011	21.4635	55.1487	56.0944	400.398	0.85809	11.479	101.146	-38.5485	-1.85654	0.0207954	0.00138177	0.0222565	0.000850055	0.666667	-0.219565	2.73739	1	0	0.19	111115	0.66733	0.000247135	300.649	301.487	0.163037	-0.00994098	3.68531	36.4357	14.9722	27.9177
104	14:54:03	1122.5	0	2.52824	0.0162372	138.969	0.248806	1.51363	27.4967	6	1.42	1	2.84	28.3387	27.4967	28.3663	399.845	395.909	21.1019	21.4667	55.1466	56.0993	400.418	0.870316	11.5486	101.146	-38.5485	-1.85654	0.0207954	0.00138177	0.0222565	0.000850055	1	-0.219565	2.73739	1	0	0.19	111115	0.667363	0.000248806	300.647	301.489	0.16536	-0.0102602	3.6849	36.4314	14.9647	27.9177
105	14:54:13	1133	0	2.65226	0.0162093	126.422	0.24846	1.51409	27.4985	6	1.42	1	2.84	28.3421	27.4985	28.3663	400.061	395.939	21.1017	21.466	55.135	56.0868	400.388	0.871723	11.565	101.146	-38.5485	-1.85654	0.0207954	0.00138177	0.0222565	0.000850055	1	-0.219565	2.73739	1	0	0.19	111115	0.667313	0.00024846	300.648	301.492	0.165627	-0.00985587	3.68529	36.4354	14.9694	27.9203
106	14:54:24	1143.5	0	2.55222	0.0163629	138.586	0.2504	1.51169	27.4888	6	1.42	1	2.84	28.3374	27.4888	28.3647	399.928	395.955	21.102	21.4692	55.1491	56.1077	400.393	0.871073	11.5263	101.146	-38.5485	-1.85654	0.0207954	0.00138177	0.0222565	0.000850055	1	-0.219565	2.73739	1	0	0.19	111115	0.667321	0.0002504	300.639	301.487	0.165504	-0.0101859	3.68321	36.4148	14.9457	27.9131
107	14:54:34	1153.5	0	2.56157	0.0164047	138.237	0.251197	1.51266	27.4943	6	1.42	1	2.84	28.3343	27.4943	28.3644	399.873	395.885	21.1029	21.4712	55.1617	56.1236	400.395	0.873048	11.4952	101.146	-38.5485	-1.85654	0.0207954	0.00138177	0.0222565	0.000850055	1	-0.219565	2.73739	1	0	0.19	111115	0.667326	0.000251197	300.644	301.484	0.165879	-0.0117244	3.6844	36.4264	14.9551	27.9143
108	14:54:44	1164	0	2.60192	0.0163951	134.142	0.251128	1.51311	27.497	6	1.42	1	2.84	28.3349	27.497	28.3646	399.892	395.844	21.1043	21.4726	55.1635	56.1257	400.391	0.863174	11.4858	101.146	-38.5485	-1.85654	0.0207954	0.00138177	0.0222565	0.000850055	1	-0.219565	2.73739	1	0	0.19	111115	0.667318	0.000251128	300.647	301.485	0.164003	-0.011984	3.68498	36.4322	14.9596	27.916
109	14:54:55	1174.5	0	2.62891	0.0166682	135.685	0.254805	1.51026	27.4858	6	1.42	1	2.84	28.335	27.4858	28.3637	399.93	395.839	21.1034	21.4771	55.1615	56.1373	400.382	0.888994	11.516	101.145	-38.5485	-1.85654	0.0207954	0.00138177	0.0222565	0.000850055	1	-0.219565	2.73739	1	0	0.19	111115	0.667303	0.000254805	300.636	301.485	0.168909	-0.0122641	3.68257	36.4087	14.9316	27.9104
110	14:55:05	1184.5	0	2.64671	0.0168031	136.016	0.257321	1.51297	27.5006	6	1.42	1	2.84	28.3402	27.5006	28.3644	399.982	395.863	21.1044	21.4817	55.1478	56.1333	400.383	0.906745	11.5534	101.146	-38.5485	-1.85654	0.0207954	0.00138177	0.0222565	0.000850055	1	-0.219565	2.73739	1	0	0.19	111115	0.667305	0.000257321	300.651	301.49	0.172282	-0.0147508	3.68575	36.44	14.9584	27.9204
111	14:55:15	1195	0	2.65197	0.0169237	137.285	0.259192	1.51317	27.5033	6	1.42	1	2.84	28.3354	27.5033	28.3649	399.98	395.852	21.1053	21.4853	55.1629	56.1559	400.386	0.880348	11.5212	101.146	-38.5485	-1.85654	0.0207954	0.00138177	0.0222565	0.000850055	1	-0.219565	2.73739	1	0	0.19	111115	0.66731	0.000259192	300.653	301.485	0.167266	-0.0167427	3.68633	36.4457	14.9603	27.9193
112	14:55:26	1205.5	0	2.66094	0.0171625	139.899	0.261316	1.50455	27.4647	6	1.42	1	2.84	28.33	27.4647	28.3624	399.955	395.813	21.1051	21.4883	55.1813	56.1828	400.379	0.865689	11.5635	101.146	-38.5485	-1.85654	0.0207954	0.00138177	0.0222565	0.000850055	1	-0.219565	2.73739	1	0	0.19	111115	0.667298	0.000261316	300.615	301.48	0.164481	-0.0134345	3.67801	36.3632	14.875	27.8973
113	14:55:36	1215.5	0	2.67453	0.0172981	140.552	0.263576	1.50575	27.4711	6	1.42	1	2.84	28.3323	27.4711	28.363	399.962	395.798	21.1033	21.4898	55.1716	56.1816	400.379	0.873526	11.5596	101.148	-38.5485	-1.85654	0.0207954	0.00138177	0.0222565	0.000850055	1	-0.219565	2.73739	1	0	0.19	111115	0.667298	0.000263576	300.621	301.482	0.16597	-0.0150836	3.67939	36.3763	14.8866	27.9017
114	14:55:46	1226	0	2.71006	0.0173068	137.392	0.26448	1.51011	27.4918	6	1.42	1	2.84	28.3353	27.4918	28.3651	400.013	395.795	21.103	21.4909	55.1603	56.1738	400.388	0.884328	11.5197	101.148	-38.5485	-1.85654	0.0207954	0.00138177	0.0222565	0.000850055	1	-0.219565	2.73739	1	0	0.19	111115	0.667314	0.00026448	300.642	301.485	0.168022	-0.0178706	3.68386	36.4206	14.9298	27.9135
115	14:55:57	1236.5	0	2.69178	0.0172344	138.106	0.263069	1.50832	27.4835	6	1.42	1	2.84	28.33	27.4835	28.3645	400.046	395.856	21.1053	21.4911	55.1814	56.1905	400.405	0.88146	11.4814	101.147	-38.5485	-1.85654	0.0207954	0.00138177	0.0222565	0.000850055	1	-0.219565	2.73739	1	0	0.19	111115	0.667341	0.000263069	300.634	301.48	0.167477	-0.0167822	3.68207	36.4033	14.9122	27.9067
116	14:56:07	1246.5	0	2.67714	0.01737	141.371	0.26468	1.50582	27.4734	6	1.42	1	2.84	28.3266	27.4734	28.3614	400.013	395.845	21.1059	21.494	55.1952	56.2098	400.397	0.833876	11.5047	101.148	-38.5485	-1.85654	0.0207954	0.00138177	0.0222565	0.000850055	1	-0.219565	2.73739	1	0	0.19	111115	0.667329	0.00026468	300.623	301.477	0.158436	-0.0167936	3.67989	36.3813	14.8874	27.9
117	14:56:17	1257	0	2.7187	0.0175445	139.98	0.266959	1.50376	27.4647	6	1.42	1	2.84	28.3245	27.4647	28.3589	400.017	395.784	21.1046	21.496	55.1979	56.2216	400.38	0.836014	11.5969	101.146	-38.5485	-1.85654	0.0207954	0.00138177	0.0222565	0.000850055	1	-0.219565	2.73739	1	0	0.19	111115	0.6673	0.000266959	300.615	301.474	0.158843	-0.0170551	3.67801	36.3632	14.8672	27.8946
118	14:56:28	1267.5	0	2.64219	0.01761	147.741	0.268541	1.50705	27.4803	6	1.42	1	2.84	28.3254	27.4803	28.3606	399.863	395.744	21.1032	21.4969	55.1908	56.221	400.387	0.855697	11.5777	101.146	-38.5485	-1.85654	0.0207954	0.00138177	0.0222565	0.000850055	1	-0.219565	2.73739	1	0	0.19	111115	0.667311	0.000268541	300.63	301.475	0.162583	-0.0197486	3.68137	36.3967	14.8998	27.9028
119	14:56:38	1277.5	0	2.70611	0.0177393	143.668	0.270749	1.50841	27.4877	6	1.42	1	2.84	28.3268	27.4877	28.3611	399.888	395.673	21.1023	21.4993	55.1854	56.223	400.406	0.884207	11.5814	101.145	-38.5485	-1.85654	0.0207954	0.00138177	0.0222565	0.000850055	1	-0.219565	2.73739	1	0	0.19	111115	0.667343	0.000270749	300.638	301.477	0.167999	-0.0215882	3.68296	36.4127	14.9133	27.9072
120	14:56:48	1288	0	2.70585	0.0177762	144.178	0.2708	1.5056	27.4744	6	1.42	1	2.84	28.3286	27.4744	28.3595	399.86	395.645	21.1019	21.499	55.178	56.2165	400.383	0.883972	11.5892	101.145	-38.5485	-1.85654	0.0207954	0.00138177	0.0222565	0.000850055	1	-0.219565	2.73739	1	0	0.19	111115	0.667304	0.0002708	300.624	301.479	0.167955	-0.0196123	3.68011	36.3846	14.8855	27.9015
121	14:56:59	1298.5	0	2.73381	0.0178395	142.497	0.271271	1.50291	27.4619	6	1.42	1	2.84	28.3315	27.4619	28.358	399.846	395.589	21.1013	21.499	55.1673	56.2076	400.381	0.899444	11.5095	101.144	-38.5485	-1.85654	0.0207954	0.00138177	0.0222565	0.000850055	1	-0.219565	2.73739	1	0	0.19	111115	0.667302	0.000271271	300.612	301.482	0.170894	-0.0177656	3.67741	36.3581	14.8591	27.8967
122	14:57:09	1308.5	0	2.76163	0.0177562	138.899	0.270244	1.50419	27.4677	6	1.42	1	2.84	28.3338	27.4677	28.3581	399.921	395.622	21.1025	21.4988	55.1638	56.2001	400.383	0.863846	11.5097	101.144	-38.5485	-1.85654	0.0207954	0.00138177	0.0222565	0.000850055	1	-0.219565	2.73739	1	0	0.19	111115	0.667304	0.000270244	300.618	301.484	0.164131	-0.0177985	3.67867	36.3705	14.8717	27.9007
123	14:57:19	1319	0	2.70033	0.0176263	142.726	0.268588	1.50591	27.4756	6	1.42	1	2.84	28.3313	27.4756	28.358	399.952	395.746	21.1046	21.4985	55.1762	56.2056	400.389	0.838206	11.536	101.144	-38.5485	-1.85654	0.0207954	0.00138177	0.0222565	0.000850055	1	-0.219565	2.73739	1	0	0.19	111115	0.667316	0.000268588	300.626	301.481	0.159259	-0.0183995	3.68036	36.3872	14.8887	27.9035
124	14:57:30	1329.5	0	2.69964	0.0175901	142.339	0.268748	1.50986	27.4945	6	1.42	1	2.84	28.3247	27.4945	28.3603	400.018	395.813	21.1056	21.4997	55.1992	56.229	400.395	0.867827	11.5523	101.144	-38.5485	-1.85654	0.0207954	0.00138177	0.0222565	0.000850055	1	-0.219565	2.73739	1	0	0.19	111115	0.667326	0.000268748	300.644	301.475	0.164887	-0.0218111	3.68443	36.4274	14.9277	27.9096
125	14:57:40	1339.5	0	2.71808	0.0179233	145.181	0.27375	1.50955	27.4956	6	1.42	1	2.84	28.3279	27.4956	28.3607	400.015	395.779	21.1036	21.505	55.186	56.234	400.396	0.876512	11.583	101.145	-38.5485	-1.85654	0.0207954	0.00138177	0.0222565	0.000850055	1	-0.219565	2.73739	1	0	0.19	111115	0.667327	0.00027375	300.646	301.478	0.166537	-0.0240123	3.68468	36.4296	14.9246	27.9118
126	14:57:50	1350	0	2.76451	0.0181381	143.847	0.276534	1.50696	27.4851	6	1.42	1	2.84	28.3253	27.4851	28.3611	399.966	395.66	21.103	21.5085	55.1897	56.2502	400.394	0.886781	11.4368	101.144	-38.5485	-1.85654	0.0207954	0.00138177	0.0222565	0.000850055	1	-0.219565	2.73739	1	0	0.19	111115	0.667323	0.000276534	300.635	301.475	0.168488	-0.0243382	3.68242	36.4075	14.899	27.9052
127	14:58:01	1360.5	0	2.80228	0.0181834	141.212	0.276382	1.50238	27.4644	6	1.42	1	2.84	28.3241	27.4644	28.359	400.07	395.707	21.1051	21.5104	55.1988	56.2593	400.392	0.88134	11.5178	101.141	-38.5485	-1.85654	0.0207954	0.00138177	0.0222565	0.000850055	1	-0.219565	2.73739	1	0	0.19	111115	0.66732	0.000276382	300.614	301.474	0.167455	-0.0216886	3.67796	36.3647	14.8544	27.8942
128	14:58:11	1370.5	0	2.66692	0.018148	152.689	0.275299	1.49942	27.4504	6	1.42	1	2.84	28.3259	27.4504	28.3558	399.954	395.795	21.1063	21.51	55.1961	56.2524	400.379	0.837255	11.4747	101.141	-38.5485	-1.85654	0.0207954	0.00138177	0.0222565	0.000850055	1	-0.219565	2.73739	1	0	0.19	111115	0.667299	0.000275299	300.6	301.476	0.159078	-0.0191463	3.67495	36.335	14.8251	27.8882
129	14:58:21	1381	0	2.51832	0.0181128	165.161	0.275446	1.50313	27.4684	6	1.42	1	2.84	28.3233	27.4684	28.3563	399.63	395.692	21.1069	21.5108	55.2064	56.2625	400.368	0.882801	11.5368	101.144	-38.5485	-1.85654	0.0207954	0.00138177	0.0222565	0.000850055	0.666667	-0.219565	2.73739	1	0	0.19	111115	0.66728	0.000275446	300.618	301.473	0.167732	-0.0218579	3.67882	36.3721	14.8613	27.8958
130	14:58:32	1391.5	0	2.72484	0.0185118	151.939	0.281223	1.50181	27.4647	6	1.42	1	2.84	28.3227	27.4647	28.3563	399.705	395.455	21.1033	21.5156	55.2009	56.2775	400.374	0.854648	11.4951	101.145	-38.5485	-1.85654	0.0207954	0.00138177	0.0222565	0.000850055	0.666667	-0.219565	2.73739	1	0	0.19	111115	0.667291	0.000281223	300.615	301.473	0.162383	-0.024388	3.67801	36.3637	14.8481	27.8937
131	14:58:42	1401.5	0	2.97919	0.0187276	132.998	0.284231	1.50051	27.4595	6	1.42	1	2.84	28.32	27.4595	28.3564	400.048	395.416	21.1007	21.5174	55.2029	56.2928	400.391	0.849165	11.4923	101.145	-38.5485	-1.85654	0.0207954	0.00138177	0.0222565	0.000850055	1	-0.219565	2.73739	1	0	0.19	111115	0.667319	0.000284231	300.609	301.47	0.161341	-0.0255736	3.67689	36.3526	14.8352	27.8897
132	14:58:52	1412	0	2.87598	0.0185956	140.212	0.281433	1.49625	27.4381	6	1.42	1	2.84	28.3221	27.4381	28.354	400.053	395.576	21.1014	21.5141	55.1982	56.2784	400.39	0.845407	11.4541	101.145	-38.5485	-1.85654	0.0207954	0.00138177	0.0222565	0.000850055	1	-0.219565	2.73739	1	0	0.19	111115	0.667317	0.000281433	300.588	301.472	0.160627	-0.0210683	3.6723	36.3071	14.793	27.8801
133	14:59:03	1422.5	0	2.82213	0.0185799	144.774	0.280857	1.49446	27.4286	6	1.42	1	2.84	28.3206	27.4286	28.3513	400.129	395.734	21.0998	21.5116	55.1979	56.2754	400.401	0.869371	11.5808	101.145	-38.5485	-1.85654	0.0207954	0.00138177	0.0222565	0.000850055	0.666667	-0.219565	2.73739	1	0	0.19	111115	0.667335	0.000280857	300.579	301.471	0.165181	-0.0196669	3.67026	36.287	14.7753	27.8746
134	14:59:13	1432.5	0	2.79716	0.0186119	147.441	0.281479	1.49519	27.4328	6	1.42	1	2.84	28.321	27.4328	28.3512	400.221	395.862	21.1005	21.5132	55.1981	56.2775	400.402	0.864105	11.5778	101.145	-38.5485	-1.85654	0.0207954	0.00138177	0.0222565	0.000850055	1	-0.219565	2.73739	1	0	0.19	111115	0.667337	0.000281479	300.583	301.471	0.16418	-0.0204822	3.67115	36.2959	14.7827	27.8769
135	14:59:23	1443	0	2.69519	0.0185425	155.282	0.28104	1.49839	27.4495	6	1.42	1	2.84	28.3234	27.4495	28.351	400.071	395.865	21.1051	21.5172	55.2025	56.2803	400.387	0.879102	11.4671	101.146	-38.5485	-1.85654	0.0207954	0.00138177	0.0222565	0.000850055	1	-0.219565	2.73739	1	0	0.19	111115	0.667311	0.00028104	300.6	301.473	0.167029	-0.0221389	3.67476	36.3314	14.8142	27.8865
136	14:59:34	1453.5	0	2.61726	0.0186083	162.586	0.282237	1.49948	27.4554	6	1.42	1	2.84	28.3232	27.4554	28.3515	399.79	395.701	21.105	21.5189	55.2032	56.2849	400.388	0.871523	11.5127	101.146	-38.5485	-1.85654	0.0207954	0.00138177	0.0222565	0.000850055	0.666667	-0.219565	2.73739	1	0	0.19	111115	0.667314	0.000282237	300.605	301.473	0.165589	-0.0235549	3.67602	36.3438	14.8249	27.8893
137	14:59:44	1463.5	0	2.83939	0.018767	145.567	0.284436	1.49845	27.4511	6	1.42	1	2.84	28.3192	27.4511	28.3518	400.033	395.61	21.1032	21.5203	55.2104	56.3006	400.393	0.850551	11.5383	101.144	-38.5485	-1.85654	0.0207954	0.00138177	0.0222565	0.000850055	1	-0.219565	2.73739	1	0	0.19	111115	0.667322	0.000284436	300.601	301.469	0.161605	-0.0246666	3.6751	36.3353	14.815	27.8852
138	14:59:54	1474	0	2.90988	0.0188443	140.733	0.286251	1.50184	27.4685	6	1.42	1	2.84	28.3223	27.4685	28.3543	400.291	395.76	21.104	21.5237	55.2032	56.3014	400.392	0.864421	11.5829	101.144	-38.5485	-1.85654	0.0207954	0.00138177	0.0222565	0.000850055	1	-0.219565	2.73739	1	0	0.19	111115	0.66732	0.000286251	300.619	301.472	0.16424	-0.0274427	3.67884	36.3722	14.8485	27.8954
139	15:00:05	1484.5	0	2.75712	0.0189478	154.968	0.287769	1.50162	27.4685	6	1.42	1	2.84	28.324	27.4685	28.3541	400.149	395.847	21.1035	21.5255	55.1977	56.3013	400.385	0.859713	11.4567	101.145	-38.5485	-1.85654	0.0207954	0.00138177	0.0222565	0.000850055	1	-0.219565	2.73739	1	0	0.19	111115	0.667309	0.000287769	300.618	301.474	0.163345	-0.0279717	3.67883	36.3717	14.8462	27.8962
140	15:00:15	1494.5	0	2.74898	0.0190984	157.35	0.289399	1.49831	27.4543	6	1.42	1	2.84	28.3223	27.4543	28.3526	400.011	395.719	21.1039	21.5282	55.2026	56.3124	400.378	0.846616	11.4313	101.145	-38.5485	-1.85654	0.0207954	0.00138177	0.0222565	0.000850055	0.666667	-0.219565	2.73739	1	0	0.19	111115	0.667296	0.000289399	300.604	301.472	0.160857	-0.0271617	3.67578	36.3418	14.8135	27.8883
141	15:00:25	1505	0	2.76886	0.0191345	156.036	0.289791	1.49753	27.4519	6	1.42	1	2.84	28.3272	27.4519	28.3538	399.943	395.622	21.106	21.5309	55.1931	56.304	400.379	0.866281	11.5706	101.145	-38.5485	-1.85654	0.0207954	0.00138177	0.0222565	0.000850055	1	-0.219565	2.73739	1	0	0.19	111115	0.667298	0.000289791	300.602	301.477	0.164593	-0.0263395	3.67527	36.3367	14.8058	27.8896
142	15:00:36	1515.5	0	2.78746	0.0192502	155.907	0.29138	1.49675	27.4492	6	1.42	1	2.84	28.3285	27.4492	28.3545	400.002	395.652	21.1056	21.5329	55.1875	56.3043	400.387	0.900727	11.5286	101.144	-38.5485	-1.85654	0.0207954	0.00138177	0.0222565	0.000850055	1	-0.219565	2.73739	1	0	0.19	111115	0.667311	0.00029138	300.599	301.478	0.171138	-0.0265286	3.67468	36.331	14.7982	27.8888
143	15:00:46	1525.5	0	2.79576	0.019258	155.31	0.292004	1.49933	27.4614	6	1.42	1	2.84	28.3291	27.4614	28.3549	400.022	395.66	21.1052	21.5334	55.185	56.3037	400.389	0.857217	11.5425	101.144	-38.5485	-1.85654	0.0207954	0.00138177	0.0222565	0.000850055	1	-0.219565	2.73739	1	0	0.19	111115	0.667315	0.000292004	300.611	301.479	0.162871	-0.028476	3.67731	36.3571	14.8237	27.8953
144	15:00:56	1536	0	2.83763	0.0194327	153.864	0.294922	1.50077	27.4691	6	1.42	1	2.84	28.3284	27.4691	28.3566	400.007	395.58	21.1032	21.5356	55.181	56.3106	400.396	0.827145	11.4883	101.144	-38.5485	-1.85654	0.0207954	0.00138177	0.0222565	0.000850055	1	-0.219565	2.73739	1	0	0.19	111115	0.667326	0.000294922	300.619	301.478	0.157158	-0.031104	3.67896	36.3736	14.838	27.8988
145	15:01:07	1546.5	0	2.83946	0.0194035	153.311	0.295202	1.50441	27.4863	6	1.42	1	2.84	28.3313	27.4863	28.359	399.97	395.54	21.1035	21.5363	55.1725	56.3041	400.396	0.879655	11.4392	101.144	-38.5485	-1.85654	0.0207954	0.00138177	0.0222565	0.000850055	1	-0.219565	2.73739	1	0	0.19	111115	0.667326	0.000295202	300.636	301.481	0.167135	-0.0330338	3.68267	36.4103	14.874	27.9088
146	15:01:17	1557	0	2.82614	0.0194707	155.175	0.296409	1.50537	27.4911	6	1.42	1	2.84	28.3349	27.4911	28.3591	399.933	395.522	21.1024	21.537	55.1587	56.2946	400.384	0.864581	11.3946	101.144	-38.5485	-1.85654	0.0207954	0.00138177	0.0222565	0.000850055	1	-0.219565	2.73739	1	0	0.19	111115	0.667307	0.000296409	300.641	301.485	0.16427	-0.0338159	3.68371	36.4205	14.8835	27.913
147	15:01:27	1567	0	2.81955	0.0194207	155.161	0.295086	1.5025	27.4775	6	1.42	1	2.84	28.3367	27.4775	28.3581	399.947	395.547	21.104	21.5367	55.1568	56.2876	400.392	0.871208	11.5331	101.143	-38.5485	-1.85654	0.0207954	0.00138177	0.0222565	0.000850055	1	-0.219565	2.73739	1	0	0.19	111115	0.667321	0.000295086	300.628	301.487	0.16553	-0.0311045	3.68078	36.3919	14.8552	27.9071
148	15:01:38	1577.5	0	2.80506	0.0194574	156.851	0.295036	1.49944	27.4634	6	1.42	1	2.84	28.3365	27.4634	28.3593	399.986	395.608	21.1043	21.5369	55.1567	56.287	400.386	0.890834	11.5249	101.142	-38.5485	-1.85654	0.0207954	0.00138177	0.0222565	0.000850055	1	-0.219565	2.73739	1	0	0.19	111115	0.667309	0.000295036	300.613	301.487	0.169258	-0.0291799	3.67773	36.362	14.8251	27.8999
149	15:01:48	1588	0	2.80706	0.019509	157.352	0.296	1.50037	27.4685	6	1.42	1	2.84	28.3363	27.4685	28.3614	400.056	395.674	21.1047	21.5388	55.1586	56.2923	400.382	0.883138	11.5256	101.142	-38.5485	-1.85654	0.0207954	0.00138177	0.0222565	0.000850055	1	-0.219565	2.73739	1	0	0.19	111115	0.667303	0.000296	300.619	301.486	0.167796	-0.0303993	3.67884	36.3731	14.8343	27.9024
150	15:01:58	1598	0	2.79009	0.0196177	159.981	0.29784	1.50137	27.4744	6	1.42	1	2.84	28.3358	27.4744	28.3618	400.03	395.672	21.1047	21.5414	55.1603	56.3005	400.397	0.882726	11.5473	101.141	-38.5485	-1.85654	0.0207954	0.00138177	0.0222565	0.000850055	1	-0.219565	2.73739	1	0	0.19	111115	0.667329	0.00029784	300.624	301.486	0.167718	-0.0321539	3.6801	36.3857	14.8443	27.9051
151	15:02:09	1608.5	0	2.80245	0.0196713	159.481	0.298692	1.50159	27.4755	6	1.42	1	2.84	28.3382	27.4755	28.3621	399.934	395.557	21.1037	21.5417	55.15	56.2939	400.391	0.865829	11.525	101.141	-38.5485	-1.85654	0.0207954	0.00138177	0.0222565	0.000850055	1	-0.219565	2.73739	1	0	0.19	111115	0.667319	0.000298692	300.625	301.488	0.164508	-0.0324416	3.68034	36.3881	14.8464	27.9069
152	15:02:19	1619	0	2.83008	0.0196352	156.804	0.29799	1.50079	27.471	6	1.42	1	2.84	28.3398	27.471	28.3621	399.945	395.527	21.1031	21.5401	55.1432	56.2848	400.382	0.856411	11.503	101.141	-38.5485	-1.85654	0.0207954	0.00138177	0.0222565	0.000850055	1	-0.219565	2.73739	1	0	0.19	111115	0.667304	0.00029799	300.621	301.49	0.162718	-0.0313084	3.67937	36.3788	14.8387	27.9054
153	15:02:29	1629	0	2.83023	0.0196526	157.014	0.298118	1.50011	27.4681	6	1.42	1	2.84	28.3405	27.4681	28.3619	399.963	395.545	21.1036	21.5407	55.1405	56.2826	400.382	0.857618	11.4975	101.14	-38.5485	-1.85654	0.0207954	0.00138177	0.0222565	0.000850055	1	-0.219565	2.73739	1	0	0.19	111115	0.667304	0.000298118	300.618	301.491	0.162947	-0.0308837	3.67874	36.3727	14.832	27.9043
154	15:02:39	1639.5	0	2.81749	0.0194553	155.807	0.295241	1.5006	27.4706	6	1.42	1	2.84	28.3382	27.4706	28.3613	400.007	395.61	21.1085	21.5414	55.1598	56.2918	400.387	0.841772	11.5763	101.14	-38.5485	-1.85654	0.0207954	0.00138177	0.0222565	0.000850055	1	-0.219565	2.73739	1	0	0.19	111115	0.667311	0.000295241	300.621	301.488	0.159937	-0.0301321	3.6793	36.3782	14.8368	27.9044
155	15:02:50	1650	0	2.77967	0.0195553	160.064	0.296751	1.50061	27.4723	6	1.42	1	2.84	28.3359	27.4723	28.361	399.963	395.621	21.1095	21.5447	55.1713	56.308	400.385	0.872478	11.5475	101.141	-38.5485	-1.85654	0.0207954	0.00138177	0.0222565	0.000850055	1	-0.219565	2.73739	1	0	0.19	111115	0.667308	0.000296751	300.622	301.486	0.165771	-0.0313491	3.67965	36.3816	14.8369	27.9041
156	15:03:00	1660	0	2.80952	0.0197797	160.084	0.300557	1.50272	27.4837	6	1.42	1	2.84	28.3369	27.4837	28.363	399.887	395.498	21.1072	21.5479	55.164	56.3145	400.381	0.856607	11.5487	101.141	-38.5485	-1.85654	0.0207954	0.00138177	0.0222565	0.000850055	1	-0.219565	2.73739	1	0	0.19	111115	0.667302	0.000300557	300.634	301.487	0.162755	-0.0346564	3.68211	36.4056	14.8577	27.9103
157	15:03:10	1670.5	0	2.85792	0.0200025	158.699	0.303757	1.50192	27.4808	6	1.42	1	2.84	28.3367	27.4808	28.3647	399.918	395.456	21.1045	21.5499	55.1563	56.3201	400.379	0.858803	11.5676	101.141	-38.5485	-1.85654	0.0207954	0.00138177	0.0222565	0.000850055	1	-0.219565	2.73739	1	0	0.19	111115	0.667299	0.000303757	300.631	301.487	0.163173	-0.0359003	3.68149	36.3997	14.8498	27.9088
158	15:03:21	1681	0	2.87818	0.0199529	156.604	0.302342	1.49863	27.4652	6	1.42	1	2.84	28.3359	27.4652	28.3637	400.016	395.524	21.1057	21.5491	55.162	56.3211	400.381	0.841749	11.5433	101.14	-38.5485	-1.85654	0.0207954	0.00138177	0.0222565	0.000850055	1	-0.219565	2.73739	1	0	0.19	111115	0.667302	0.000302342	300.615	301.486	0.159932	-0.033258	3.67812	36.3664	14.8174	27.9005
159	15:03:31	1691	0	2.83959	0.0198455	158.542	0.301169	1.50081	27.476	6	1.42	1	2.84	28.3386	27.476	28.3637	400.049	395.615	21.1093	21.5509	55.1618	56.3158	400.393	0.841751	11.5912	101.14	-38.5485	-1.85654	0.0207954	0.00138177	0.0222565	0.000850055	1	-0.219565	2.73739	1	0	0.19	111115	0.667321	0.000301169	300.626	301.489	0.159933	-0.0337463	3.68045	36.3898	14.839	27.9073
160	15:03:41	1701.5	0	2.74478	0.0199065	166.744	0.30247	1.50269	27.4879	6	1.42	1	2.84	28.3384	27.4879	28.3652	399.851	395.559	21.1139	21.5574	55.1739	56.3321	400.393	0.843413	11.5978	101.14	-38.5485	-1.85654	0.0207954	0.00138177	0.0222565	0.000850055	1	-0.219565	2.73739	1	0	0.19	111115	0.667322	0.00030247	300.638	301.488	0.160248	-0.0359926	3.68301	36.415	14.8575	27.9132
161	15:03:52	1712	0	2.80483	0.0202157	165.194	0.307248	1.50322	27.494	6	1.42	1	2.84	28.3392	27.494	28.3668	399.782	395.397	21.1148	21.5653	55.1743	56.3499	400.391	0.842718	11.6357	101.14	-38.5485	-1.85654	0.0207954	0.00138177	0.0222565	0.000850055	0.666667	-0.219565	2.73739	1	0	0.19	111115	0.667318	0.000307248	300.644	301.489	0.160116	-0.0390949	3.68433	36.4281	14.8628	27.9166
162	15:04:02	1722	0	2.92354	0.0204474	158.403	0.311067	1.50476	27.5036	6	1.42	1	2.84	28.3435	27.5036	28.3684	399.925	395.36	21.1144	21.5705	55.161	56.351	400.395	0.881476	11.6376	101.14	-38.5485	-1.85654	0.0207954	0.00138177	0.0222565	0.000850055	1	-0.219565	2.73739	1	0	0.19	111115	0.667324	0.000311067	300.654	301.494	0.16748	-0.0416027	3.68639	36.4485	14.878	27.9236
163	15:04:12	1732.5	0	2.87897	0.0206479	164.125	0.31372	1.50297	27.4971	6	1.42	1	2.84	28.3492	27.4971	28.3685	399.949	395.449	21.1143	21.5742	55.142	56.3422	400.391	0.877203	11.6624	101.14	-38.5485	-1.85654	0.0207954	0.00138177	0.0222565	0.000850055	1	-0.219565	2.73739	1	0	0.19	111115	0.667318	0.00031372	300.647	301.499	0.166669	-0.0413136	3.68499	36.4346	14.8604	27.9231
164	15:04:23	1743	0	2.86158	0.0207303	166.385	0.31555	1.50573	27.5111	6	1.42	1	2.84	28.3525	27.5111	28.3724	399.987	395.511	21.1146	21.5772	55.1311	56.3385	400.386	0.869427	11.6451	101.139	-38.5485	-1.85654	0.0207954	0.00138177	0.0222565	0.000850055	1	-0.219565	2.73739	1	0	0.19	111115	0.667311	0.00031555	300.661	301.502	0.165191	-0.0436788	3.68802	36.465	14.8878	27.9318
165	15:04:33	1753	0	2.84197	0.0206814	167.405	0.3148	1.50569	27.5116	6	1.42	1	2.84	28.3568	27.5116	28.3759	399.987	395.541	21.1171	21.5787	55.1235	56.3286	400.378	0.818424	11.6165	101.139	-38.5485	-1.85654	0.0207954	0.00138177	0.0222565	0.000850055	1	-0.219565	2.73739	1	0	0.19	111115	0.667297	0.0003148	300.662	301.507	0.1555	-0.0429013	3.68814	36.466	14.8873	27.9342
166	15:04:43	1763.5	0	2.77579	0.0206114	171.79	0.314385	1.50875	27.5276	6	1.42	1	2.84	28.3612	27.5276	28.3794	399.918	395.572	21.1214	21.5824	55.1211	56.324	400.399	0.849267	11.6748	101.14	-38.5485	-1.85654	0.0207954	0.00138177	0.0222565	0.000850055	1	-0.219565	2.73739	1	0	0.19	111115	0.667331	0.000314385	300.678	301.511	0.161361	-0.0441543	3.69158	36.4999	14.9175	27.9444
167	15:04:54	1774	0	2.81454	0.0208258	171.014	0.318256	1.51167	27.5439	6	1.42	1	2.84	28.3644	27.5439	28.3829	399.984	395.577	21.1219	21.5885	55.1125	56.329	400.394	0.876017	11.6893	101.139	-38.5485	-1.85654	0.0207954	0.00138177	0.0222565	0.000850055	1	-0.219565	2.73739	1	0	0.19	111115	0.667324	0.000318256	300.694	301.514	0.166443	-0.0477626	3.6951	36.535	14.9465	27.9542
168	15:05:04	1784	0	2.81155	0.0210489	173.455	0.321028	1.50882	27.5325	6	1.42	1	2.84	28.3662	27.5325	28.3862	399.917	395.513	21.1216	21.5923	55.1059	56.3332	400.411	0.857557	11.5842	101.139	-38.5485	-1.85654	0.0207954	0.00138177	0.0222565	0.000850055	1	-0.219565	2.73739	1	0	0.19	111115	0.667351	0.000321028	300.683	301.516	0.162936	-0.0474384	3.69264	36.5105	14.9182	27.9494
169	15:05:14	1794.5	0	2.82386	0.0211849	173.825	0.322586	1.50648	27.5232	6	1.42	1	2.84	28.3686	27.5232	28.3892	399.863	395.44	21.1228	21.5957	55.0997	56.3333	400.409	0.877582	11.5945	101.138	-38.5485	-1.85654	0.0207954	0.00138177	0.0222565	0.000850055	1	-0.219565	2.73739	1	0	0.19	111115	0.667348	0.000322586	300.673	301.519	0.166741	-0.0466135	3.69063	36.4909	14.8952	27.9459
170	15:05:25	1805	0	2.85314	0.0211512	171.246	0.323375	1.51249	27.5526	6	1.42	1	2.84	28.3738	27.5526	28.3954	399.893	395.426	21.1249	21.5991	55.0895	56.326	400.39	0.89398	11.644	101.138	-38.5485	-1.85654	0.0207954	0.00138177	0.0222565	0.000850055	1	-0.219565	2.73739	1	0	0.19	111115	0.667317	0.000323375	300.703	301.524	0.169856	-0.0501725	3.69698	36.5538	14.9548	27.9632
171	15:05:35	1815	0	2.81318	0.0212344	175.077	0.324876	1.51361	27.5587	6	1.42	1	2.84	28.3821	27.5587	28.3983	399.842	395.434	21.1246	21.601	55.0647	56.3057	400.385	0.854274	11.6906	101.139	-38.5485	-1.85654	0.0207954	0.00138177	0.0222565	0.000850055	1	-0.219565	2.73739	1	0	0.19	111115	0.667308	0.000324876	300.709	301.532	0.162312	-0.0507228	3.69831	36.5666	14.9656	27.9704
172	15:05:45	1825.5	0	2.8515	0.0212846	172.711	0.326014	1.51532	27.5665	6	1.42	1	2.84	28.3853	27.5665	28.4026	399.911	395.445	21.123	21.601	55.0473	56.2929	400.389	0.877009	11.6492	101.137	-38.5485	-1.85654	0.0207954	0.00138177	0.0222565	0.000850055	1	-0.219565	2.73739	1	0	0.19	111115	0.667315	0.000326014	300.717	301.535	0.166632	-0.051842	3.69999	36.5838	14.9828	27.9759
173	15:05:56	1836	0	2.84962	0.0212084	172.149	0.325461	1.51808	27.5796	6	1.42	1	2.84	28.3882	27.5796	28.408	399.98	395.517	21.125	21.6022	55.0421	56.2858	400.385	0.88039	11.649	101.135	-38.5485	-1.85654	0.0207954	0.00138177	0.0222565	0.000850055	1	-0.219565	2.73739	1	0	0.19	111115	0.667308	0.000325461	300.73	301.538	0.167274	-0.052918	3.70283	36.6126	15.0104	27.9839
174	15:06:06	1846	0	2.8265	0.0212591	174.381	0.325784	1.51602	27.571	6	1.42	1	2.84	28.393	27.571	28.4097	399.932	395.504	21.1263	21.604	55.0311	56.2749	400.39	0.868876	11.622	101.136	-38.5485	-1.85654	0.0207954	0.00138177	0.0222565	0.000850055	1	-0.219565	2.73739	1	0	0.19	111115	0.667316	0.000325784	300.721	301.543	0.165086	-0.0513158	3.70096	36.5939	14.9899	27.982
175	15:06:16	1856.5	0	2.83546	0.0213541	174.629	0.326836	1.51422	27.5632	6	1.42	1	2.84	28.3944	27.5632	28.4123	399.918	395.475	21.1258	21.605	55.026	56.2733	400.384	0.859855	11.686	101.136	-38.5485	-1.85654	0.0207954	0.00138177	0.0222565	0.000850055	1	-0.219565	2.73739	1	0	0.19	111115	0.667307	0.000326836	300.713	301.544	0.163372	-0.0506292	3.69927	36.577	14.972	27.9788
176	15:06:27	1867	0	2.83064	0.021431	175.779	0.327797	1.51325	27.5599	6	1.42	1	2.84	28.4044	27.5599	28.4154	399.947	395.511	21.1271	21.6077	54.9977	56.2482	400.391	0.870242	11.6994	101.136	-38.5485	-1.85654	0.0207954	0.00138177	0.0222565	0.000850055	1	-0.219565	2.73739	1	0	0.19	111115	0.667319	0.000327797	300.71	301.554	0.165346	-0.0493277	3.69857	36.5703	14.9626	27.9821
177	15:06:37	1877	0	2.83219	0.0214536	175.828	0.328888	1.51666	27.5766	6	1.42	1	2.84	28.4073	27.5766	28.4209	399.909	395.47	21.1278	21.61	54.9872	56.242	400.39	0.827781	11.6019	101.135	-38.5485	-1.85654	0.0207954	0.00138177	0.0222565	0.000850055	1	-0.219565	2.73739	1	0	0.19	111115	0.667317	0.000328888	300.727	301.557	0.157278	-0.0517875	3.70218	36.6063	14.9964	27.9919
178	15:06:47	1887.5	0	2.81414	0.0214569	177.108	0.329817	1.52067	27.5969	6	1.42	1	2.84	28.4162	27.5969	28.4283	399.808	395.396	21.1303	21.6138	54.9662	56.2237	400.38	0.862682	11.5533	101.135	-38.5485	-1.85654	0.0207954	0.00138177	0.0222565	0.000850055	1	-0.219565	2.73739	1	0	0.19	111115	0.6673	0.000329817	300.747	301.566	0.16391	-0.0536671	3.70657	36.6499	15.0361	28.0066
179	15:06:57	1897.5	0	2.89809	0.0216521	172.807	0.332041	1.51725	27.5828	6	1.42	1	2.84	28.4185	27.5828	28.4305	399.917	395.377	21.1304	21.6173	54.9595	56.2249	400.372	0.876453	11.6301	101.135	-38.5485	-1.85654	0.0207954	0.00138177	0.0222565	0.000850055	1	-0.219565	2.73739	1	0	0.19	111115	0.667287	0.000332041	300.733	301.568	0.166526	-0.0525696	3.70351	36.6195	15.0022	28.0006
180	15:07:08	1908	0	2.9032	0.0218724	174.659	0.335368	1.51712	27.5837	6	1.42	1	2.84	28.4264	27.5837	28.4344	400.022	395.473	21.1292	21.6209	54.931	56.2084	400.374	0.865256	11.6138	101.134	-38.5485	-1.85654	0.0207954	0.00138177	0.0222565	0.000850055	1	-0.219565	2.73739	1	0	0.19	111115	0.667289	0.000335368	300.734	301.576	0.164399	-0.0533286	3.70372	36.622	15.0011	28.0051
181	15:07:18	1918.5	0	2.86826	0.0219594	178.041	0.336741	1.51733	27.585	6	1.42	1	2.84	28.4252	27.585	28.439	399.992	395.494	21.1276	21.6213	54.9288	56.212	400.388	0.86193	11.5756	101.134	-38.5485	-1.85654	0.0207954	0.00138177	0.0222565	0.000850055	1	-0.219565	2.73739	1	0	0.19	111115	0.667313	0.000336741	300.735	301.575	0.163767	-0.0543478	3.70399	36.6245	15.0032	28.0051
182	15:07:29	1929	0	2.83186	0.0219609	180.679	0.336864	1.51781	27.586	6	1.42	1	2.84	28.4257	27.586	28.4432	399.925	395.482	21.1247	21.6186	54.9214	56.2056	400.381	0.882865	11.5799	101.135	-38.5485	-1.85654	0.0207954	0.00138177	0.0222565	0.000850055	1	-0.219565	2.73739	1	0	0.19	111115	0.667302	0.000336864	300.736	301.576	0.167744	-0.0544327	3.70421	36.6263	15.0077	28.0058
183	15:07:39	1939	0	2.81048	0.0217201	180.008	0.333505	1.5192	27.5901	6	1.42	1	2.84	28.4289	27.5901	28.446	399.922	395.512	21.1248	21.6138	54.9126	56.1842	400.396	0.881657	11.5739	101.135	-38.5485	-1.85654	0.0207954	0.00138177	0.0222565	0.000850055	1	-0.219565	2.73739	1	0	0.19	111115	0.667327	0.000333505	300.74	301.579	0.167515	-0.0528692	3.7051	36.6352	15.0215	28.0095
184	15:07:49	1949.5	0	2.79906	0.0216339	180.169	0.33152	1.51614	27.5741	6	1.42	1	2.84	28.4388	27.5741	28.4459	400.027	395.636	21.124	21.61	54.8784	56.1418	400.406	0.878271	11.5989	101.134	-38.5485	-1.85654	0.0207954	0.00138177	0.0222565	0.000850055	1	-0.219565	2.73739	1	0	0.19	111115	0.667343	0.00033152	300.724	301.589	0.166872	-0.0484381	3.70164	36.6014	14.9914	28.0065
185	15:08:00	1960	0	2.81883	0.0214971	177.52	0.328857	1.51346	27.5607	6	1.42	1	2.84	28.4381	27.5607	28.4481	400.162	395.743	21.1259	21.608	54.8821	56.1351	400.394	0.851703	11.7005	101.133	-38.5485	-1.85654	0.0207954	0.00138177	0.0222565	0.000850055	1	-0.219565	2.73739	1	0	0.19	111115	0.667324	0.000328857	300.711	301.588	0.161823	-0.0454749	3.69874	36.5731	14.9651	27.9994
186	15:08:10	1970	0	2.76516	0.0214785	181.332	0.328036	1.51101	27.5504	6	1.42	1	2.84	28.4377	27.5504	28.4491	400.086	395.748	21.1291	21.6101	54.8931	56.1425	400.391	0.84371	11.642	101.134	-38.5485	-1.85654	0.0207954	0.00138177	0.0222565	0.000850055	1	-0.219565	2.73739	1	0	0.19	111115	0.667319	0.000328036	300.7	301.588	0.160305	-0.0437788	3.69651	36.5508	14.9407	27.9941
187	15:08:20	1980.5	0	2.73423	0.0214615	183.297	0.328308	1.51344	27.5622	6	1.42	1	2.84	28.4377	27.5622	28.45	399.881	395.589	21.1298	21.6112	54.8955	56.1457	400.4	0.848538	11.6184	101.133	-38.5485	-1.85654	0.0207954	0.00138177	0.0222565	0.000850055	0.666667	-0.219565	2.73739	1	0	0.19	111115	0.667333	0.000328308	300.712	301.588	0.161222	-0.0454594	3.69905	36.5759	14.9647	27.9999
188	15:08:31	1991	0	2.81124	0.0216188	178.921	0.330779	1.51379	27.5647	6	1.42	1	2.84	28.438	27.5647	28.4513	399.821	395.412	21.1285	21.6135	54.8898	56.149	400.387	0.853009	11.5811	101.132	-38.5485	-1.85654	0.0207954	0.00138177	0.0222565	0.000850055	1	-0.219565	2.73739	1	0	0.19	111115	0.667312	0.000330779	300.715	301.588	0.162072	-0.0469785	3.69961	36.5819	14.9684	28.0014
189	15:08:41	2001	0	2.81544	0.0215383	177.792	0.330169	1.51658	27.5766	6	1.42	1	2.84	28.4414	27.5766	28.4552	399.788	395.373	21.1274	21.6114	54.8756	56.1333	400.394	0.877346	11.6566	101.132	-38.5485	-1.85654	0.0207954	0.00138177	0.0222565	0.000850055	1	-0.219565	2.73739	1	0	0.19	111115	0.667324	0.000330169	300.727	301.591	0.166696	-0.0477468	3.70218	36.6075	14.996	28.009
190	15:08:51	2011.5	0	2.84628	0.0214347	174.473	0.32911	1.51895	27.5863	6	1.42	1	2.84	28.4359	27.5863	28.4584	399.812	395.352	21.1263	21.6088	54.8892	56.143	400.404	0.876255	11.6153	101.132	-38.5485	-1.85654	0.0207954	0.00138177	0.0222565	0.000850055	1	-0.219565	2.73739	1	0	0.19	111115	0.66734	0.00032911	300.736	301.586	0.166488	-0.0492435	3.70428	36.6283	15.0195	28.0111
191	15:09:02	2022	0	2.8898	0.0214608	171.579	0.328558	1.51461	27.5652	6	1.42	1	2.84	28.4384	27.5652	28.4569	399.935	395.41	21.1248	21.6065	54.8804	56.1313	400.405	0.901222	11.5614	101.132	-38.5485	-1.85654	0.0207954	0.00138177	0.0222565	0.000850055	1	-0.219565	2.73739	1	0	0.19	111115	0.667341	0.000328558	300.715	301.588	0.171232	-0.0457817	3.69972	36.5831	14.9766	28.0018
192	15:09:12	2032	0	2.87523	0.021442	172.481	0.329124	1.51851	27.5827	6	1.42	1	2.84	28.4429	27.5827	28.46	399.939	395.436	21.1227	21.6052	54.8601	56.1129	400.402	0.887374	11.5555	101.132	-38.5485	-1.85654	0.0207954	0.00138177	0.0222565	0.000850055	1	-0.219565	2.73739	1	0	0.19	111115	0.667336	0.000329124	300.733	301.593	0.168601	-0.0478054	3.70349	36.6203	15.0151	28.0128
193	15:09:22	2042.5	0	2.80353	0.0212742	176.21	0.327035	1.52069	27.5917	6	1.42	1	2.84	28.4463	27.5917	28.462	399.883	395.488	21.1233	21.6028	54.8501	56.0958	400.395	0.883672	11.6012	101.133	-38.5485	-1.85654	0.0207954	0.00138177	0.0222565	0.000850055	1	-0.219565	2.73739	1	0	0.19	111115	0.667326	0.000327035	300.742	301.596	0.167898	-0.0475105	3.70544	36.6393	15.0365	28.019
194	15:09:33	2053	0	2.81867	0.0212758	175.083	0.326707	1.51907	27.5832	6	1.42	1	2.84	28.4441	27.5832	28.4615	399.885	395.468	21.1216	21.6006	54.8524	56.0967	400.38	0.877084	11.6887	101.133	-38.5485	-1.85654	0.0207954	0.00138177	0.0222565	0.000850055	1	-0.219565	2.73739	1	0	0.19	111115	0.6673	0.000326707	300.733	301.594	0.166646	-0.0465347	3.70361	36.621	15.0204	28.0137
195	15:09:43	2063	0	2.87262	0.0212506	170.83	0.325912	1.51719	27.5742	6	1.42	1	2.84	28.4392	27.5742	28.4613	399.992	395.494	21.1219	21.5998	54.8694	56.111	400.398	0.879797	11.773	101.134	-38.5485	-1.85654	0.0207954	0.00138177	0.0222565	0.000850055	1	-0.219565	2.73739	1	0	0.19	111115	0.66733	0.000325912	300.724	301.589	0.167161	-0.0455973	3.70167	36.6015	15.0017	28.0067
196	15:09:53	2073.5	0	2.81538	0.0210824	173.498	0.323576	1.51823	27.5787	6	1.42	1	2.84	28.4394	27.5787	28.4623	399.965	395.555	21.1245	21.5989	54.8764	56.1091	400.387	0.892973	11.6876	101.134	-38.5485	-1.85654	0.0207954	0.00138177	0.0222565	0.000850055	1	-0.219565	2.73739	1	0	0.19	111115	0.667311	0.000323576	300.729	301.589	0.169665	-0.0449572	3.70262	36.611	15.0121	28.009
197	15:10:04	2084	0	2.86773	0.0211256	170.03	0.324153	1.51784	27.5775	6	1.42	1	2.84	28.4354	27.5775	28.4627	400.084	395.595	21.1253	21.6006	54.8897	56.1241	400.401	0.863691	11.6606	101.133	-38.5485	-1.85654	0.0207954	0.00138177	0.0222565	0.000850055	1	-0.219565	2.73739	1	0	0.19	111115	0.667335	0.000324153	300.728	301.585	0.164101	-0.0457	3.70238	36.6089	15.0083	28.0065
198	15:10:14	2094.5	0	2.77273	0.02104	176.418	0.322893	1.51805	27.5788	6	1.42	1	2.84	28.4355	27.5788	28.4642	400.025	395.678	21.1279	21.6013	54.8957	56.1261	400.399	0.848077	11.6264	101.133	-38.5485	-1.85654	0.0207954	0.00138177	0.0222565	0.000850055	1	-0.219565	2.73739	1	0	0.19	111115	0.667332	0.000322893	300.729	301.585	0.161135	-0.0452627	3.70266	36.6116	15.0103	28.0072
199	15:10:24	2104.5	0	2.78139	0.0211584	176.875	0.324109	1.5153	27.5671	6	1.42	1	2.84	28.4385	27.5671	28.4623	399.966	395.606	21.1284	21.6036	54.8868	56.1206	400.401	0.881677	11.653	101.132	-38.5485	-1.85654	0.0207954	0.00138177	0.0222565	0.000850055	1	-0.219565	2.73739	1	0	0.19	111115	0.667335	0.000324109	300.717	301.588	0.167519	-0.0438381	3.70011	36.587	14.9834	28.0028
200	15:10:35	2115	0	2.82434	0.0212732	174.72	0.325981	1.51586	27.5699	6	1.42	1	2.84	28.4386	27.5699	28.4637	399.968	395.543	21.1265	21.6045	54.8808	56.1221	400.39	0.86953	11.6599	101.131	-38.5485	-1.85654	0.0207954	0.00138177	0.0222565	0.000850055	1	-0.219565	2.73739	1	0	0.19	111115	0.667317	0.000325981	300.72	301.589	0.165211	-0.0451672	3.70073	36.5936	14.9891	28.0042
201	15:10:45	2125.5	0	2.80484	0.0213026	176.393	0.326742	1.5173	27.5774	6	1.42	1	2.84	28.4418	27.5774	28.4645	399.872	395.475	21.1271	21.6062	54.8741	56.1189	400.394	0.879303	11.6987	101.131	-38.5485	-1.85654	0.0207954	0.00138177	0.0222565	0.000850055	1	-0.219565	2.73739	1	0	0.19	111115	0.667323	0.000326742	300.727	301.592	0.167068	-0.0460841	3.70235	36.6095	15.0034	28.0096
202	15:10:55	2135.5	0	2.93253	0.021226	165.994	0.326428	1.52126	27.5955	6	1.42	1	2.84	28.4406	27.5955	28.4648	400	395.412	21.1271	21.6057	54.8778	56.1215	400.394	0.874157	11.6676	101.132	-38.5485	-1.85654	0.0207954	0.00138177	0.0222565	0.000850055	1	-0.219565	2.73739	1	0	0.19	111115	0.667323	0.000326428	300.746	301.591	0.16609	-0.0485017	3.70627	36.648	15.0424	28.0181
203	15:11:06	2146	0	2.89692	0.0211171	167.615	0.324615	1.52056	27.5915	6	1.42	1	2.84	28.438	27.5915	28.4644	400.008	395.474	21.128	21.6039	54.8892	56.1257	400.408	0.879738	11.639	101.132	-38.5485	-1.85654	0.0207954	0.00138177	0.0222565	0.000850055	1	-0.219565	2.73739	1	0	0.19	111115	0.667346	0.000324615	300.742	301.588	0.16715	-0.0474058	3.70541	36.6393	15.0354	28.0148
204	15:11:16	2156.5	0	2.88257	0.0213269	170.784	0.327522	1.51922	27.5858	6	1.42	1	2.84	28.4404	27.5858	28.4631	399.948	395.434	21.1246	21.6048	54.8737	56.12	400.39	0.871962	11.632	101.133	-38.5485	-1.85654	0.0207954	0.00138177	0.0222565	0.000850055	1	-0.219565	2.73739	1	0	0.19	111115	0.667316	0.000327522	300.736	301.59	0.165673	-0.0477929	3.70417	36.6269	15.0221	28.0131
205	15:11:26	2166.5	0	2.90523	0.0213387	169.177	0.328024	1.52071	27.5921	6	1.42	1	2.84	28.4408	27.5921	28.4638	399.952	395.403	21.1224	21.6034	54.8666	56.1156	400.382	0.861353	11.6357	101.133	-38.5485	-1.85654	0.0207954	0.00138177	0.0222565	0.000850055	1	-0.219565	2.73739	1	0	0.19	111115	0.667303	0.000328024	300.742	301.591	0.163657	-0.0488453	3.70553	36.6401	15.0367	28.0164
206	15:11:37	2177	0	2.88755	0.0211326	168.481	0.325363	1.52295	27.6009	6	1.42	1	2.84	28.4393	27.6009	28.4653	400.007	395.487	21.1232	21.6002	54.8728	56.1128	400.403	0.872357	11.5829	101.132	-38.5485	-1.85654	0.0207954	0.00138177	0.0222565	0.000850055	1	-0.219565	2.73739	1	0	0.19	111115	0.667339	0.000325363	300.751	301.589	0.165748	-0.0488618	3.70743	36.6593	15.059	28.0201
207	15:11:47	2187.5	0	2.84183	0.0208658	169.314	0.322045	1.52652	27.6172	6	1.42	1	2.84	28.4457	27.6172	28.466	400.066	395.616	21.1277	21.5999	54.8652	56.0922	400.392	0.860249	11.6347	101.132	-38.5485	-1.85654	0.0207954	0.00138177	0.0222565	0.000850055	1	-0.219565	2.73739	1	0	0.19	111115	0.66732	0.000322045	300.767	301.596	0.163447	-0.048544	3.71098	36.6942	15.0943	28.0314
208	15:11:57	2197.5	0	2.82098	0.0208071	170.345	0.321641	1.52887	27.6292	6	1.42	1	2.84	28.4484	27.6292	28.4677	400.092	395.674	21.1308	21.6023	54.8631	56.0875	400.402	0.88229	11.6042	101.133	-38.5485	-1.85654	0.0207954	0.00138177	0.0222565	0.000850055	1	-0.219565	2.73739	1	0	0.19	111115	0.667336	0.000321641	300.779	301.598	0.167635	-0.049512	3.71357	36.7198	15.1174	28.0388
209	15:12:08	2208	0	2.8598	0.0209997	169.348	0.323905	1.52562	27.6153	6	1.42	1	2.84	28.4448	27.6153	28.466	400.113	395.635	21.1299	21.6048	54.8705	56.103	400.403	0.876396	11.5954	101.132	-38.5485	-1.85654	0.0207954	0.00138177	0.0222565	0.000850055	1	-0.219565	2.73739	1	0	0.19	111115	0.667338	0.000323905	300.765	301.595	0.166515	-0.0493029	3.71056	36.6902	15.0854	28.03
210	15:12:18	2218.5	0	2.84979	0.0211626	171.76	0.325577	1.5218	27.598	6	1.42	1	2.84	28.4375	27.598	28.463	400.085	395.621	21.1281	21.6055	54.8885	56.1278	400.386	0.905838	11.5983	101.132	-38.5485	-1.85654	0.0207954	0.00138177	0.0222565	0.000850055	1	-0.219565	2.73739	1	0	0.19	111115	0.66731	0.000325577	300.748	301.587	0.172109	-0.0487496	3.7068	36.6532	15.0477	28.0177
211	15:12:28	2228.5	0	2.8488	0.0211825	172.037	0.325501	1.52003	27.5899	6	1.42	1	2.84	28.4337	27.5899	28.4618	400.078	395.616	21.1288	21.606	54.9024	56.1426	400.39	0.898254	11.583	101.131	-38.5485	-1.85654	0.0207954	0.00138177	0.0222565	0.000850055	1	-0.219565	2.73739	1	0	0.19	111115	0.667317	0.000325501	300.74	301.584	0.170668	-0.0481698	3.70506	36.6363	15.0303	28.0118
212	15:12:39	2239	0	2.84347	0.0211218	171.818	0.324431	1.51934	27.587	6	1.42	1	2.84	28.4343	27.587	28.4629	400.056	395.602	21.1309	21.6066	54.9082	56.1439	400.391	0.87764	11.5452	101.13	-38.5485	-1.85654	0.0207954	0.00138177	0.0222565	0.000850055	1	-0.219565	2.73739	1	0	0.19	111115	0.667318	0.000324431	300.737	301.584	0.166752	-0.047204	3.70442	36.6302	15.0237	28.0106
213	15:12:49	2249.5	0	2.80839	0.0212579	175.774	0.326763	1.52053	27.5932	6	1.42	1	2.84	28.4401	27.5932	28.4617	399.979	395.577	21.1291	21.6082	54.8862	56.1302	400.383	0.840009	11.4941	101.13	-38.5485	-1.85654	0.0207954	0.00138177	0.0222565	0.000850055	1	-0.219565	2.73739	1	0	0.19	111115	0.667306	0.000326763	300.743	301.59	0.159602	-0.0485077	3.70578	36.6435	15.0354	28.0167
214	15:12:59	2259.5	0	2.83893	0.0213312	174.152	0.328162	1.52184	27.5988	6	1.42	1	2.84	28.4378	27.5988	28.4628	399.968	395.519	21.126	21.6072	54.8835	56.133	400.388	0.831877	11.5041	101.131	-38.5485	-1.85654	0.0207954	0.00138177	0.0222565	0.000850055	1	-0.219565	2.73739	1	0	0.19	111115	0.667314	0.000328162	300.749	301.588	0.158057	-0.0502794	3.70699	36.6553	15.0482	28.0183
215	15:13:09	2269.5	0	2.84681	0.0214302	174.48	0.328788	1.51776	27.5793	6	1.42	1	2.84	28.4331	27.5793	28.4593	399.901	395.44	21.1239	21.606	54.8918	56.1438	400.38	0.842441	11.5302	101.129	-38.5485	-1.85654	0.0207954	0.00138177	0.0222565	0.000850055	1	-0.219565	2.73739	1	0	0.19	111115	0.6673	0.000328788	300.729	301.583	0.160064	-0.0485985	3.70276	36.614	15.0081	28.0062
216	15:13:20	2280	0	2.84439	0.0213987	174.311	0.328508	1.51867	27.5826	6	1.42	1	2.84	28.4315	27.5826	28.4582	399.861	395.403	21.1224	21.6041	54.8927	56.1443	400.372	0.857991	11.4829	101.129	-38.5485	-1.85654	0.0207954	0.00138177	0.0222565	0.000850055	1	-0.219565	2.73739	1	0	0.19	111115	0.667287	0.000328508	300.733	301.582	0.163018	-0.049074	3.70346	36.6213	15.0172	28.007
217	15:13:30	2290	0	2.80727	0.0213518	176.618	0.328033	1.51977	27.5872	6	1.42	1	2.84	28.4342	27.5872	28.4609	399.813	395.411	21.1223	21.6033	54.8845	56.1342	400.384	0.851781	11.5821	101.129	-38.5485	-1.85654	0.0207954	0.00138177	0.0222565	0.000850055	1	-0.219565	2.73739	1	0	0.19	111115	0.667307	0.000328033	300.737	301.584	0.161838	-0.0491081	3.70448	36.6313	15.028	28.0107
218	15:13:40	2300.5	0	2.86127	0.0214248	173.289	0.329308	1.5205	27.5904	6	1.42	1	2.84	28.4366	27.5904	28.4607	399.869	395.387	21.12	21.6029	54.8711	56.1252	400.39	0.874436	11.6437	101.128	-38.5485	-1.85654	0.0207954	0.00138177	0.0222565	0.000850055	1	-0.219565	2.73739	1	0	0.19	111115	0.667316	0.000329308	300.74	301.587	0.166143	-0.0497899	3.70515	36.6382	15.0354	28.0135
219	15:13:51	2311	0	2.97362	0.0213871	164.566	0.329215	1.52269	27.5997	6	1.42	1	2.84	28.4326	27.5997	28.4598	400.052	395.401	21.1188	21.6015	54.8788	56.1327	400.398	0.8849	11.5478	101.126	-38.5485	-1.85654	0.0207954	0.00138177	0.0222565	0.000850055	1	-0.219565	2.73739	1	0	0.19	111115	0.66733	0.000329215	300.75	301.583	0.168131	-0.0515021	3.70718	36.6588	15.0573	28.0161
220	15:14:01	2321	0	2.87332	0.0212373	170.613	0.327282	1.52434	27.6064	6	1.42	1	2.84	28.4343	27.6064	28.4611	399.996	395.496	21.1196	21.5994	54.8768	56.124	400.395	0.867669	11.6043	101.127	-38.5485	-1.85654	0.0207954	0.00138177	0.0222565	0.000850055	1	-0.219565	2.73739	1	0	0.19	111115	0.667325	0.000327282	300.756	301.584	0.164857	-0.0512295	3.70862	36.6729	15.0735	28.0203
221	15:14:11	2331.5	0	2.86302	0.0212731	171.78	0.327426	1.52248	27.5977	6	1.42	1	2.84	28.4339	27.5977	28.4597	400.009	395.525	21.119	21.5991	54.8756	56.123	400.402	0.87588	11.5798	101.127	-38.5485	-1.85654	0.0207954	0.00138177	0.0222565	0.000850055	1	-0.219565	2.73739	1	0	0.19	111115	0.667336	0.000327426	300.748	301.584	0.166417	-0.0501722	3.70674	36.6542	15.0552	28.0158
222	15:14:22	2342	0	2.90302	0.0213867	169.947	0.328786	1.52077	27.5906	6	1.42	1	2.84	28.4327	27.5906	28.4588	400.075	395.53	21.1187	21.6007	54.878	56.1302	400.395	0.902211	11.5717	101.128	-38.5485	-1.85654	0.0207954	0.00138177	0.0222565	0.000850055	1	-0.219565	2.73739	1	0	0.19	111115	0.667325	0.000328786	300.741	301.583	0.17142	-0.0500233	3.70521	36.6389	15.0381	28.0117
223	15:14:32	2352	0	2.86374	0.0213934	172.951	0.328731	1.52005	27.5877	6	1.42	1	2.84	28.4292	27.5877	28.4572	400.03	395.543	21.1196	21.6015	54.8916	56.1443	400.38	0.83803	11.5295	101.128	-38.5485	-1.85654	0.0207954	0.00138177	0.0222565	0.000850055	1	-0.219565	2.73739	1	0	0.19	111115	0.667299	0.000328731	300.738	301.579	0.159226	-0.0502126	3.70457	36.6325	15.031	28.0085
224	15:14:42	2362.5	0	2.84538	0.0214744	175.128	0.330016	1.52027	27.5892	6	1.42	1	2.84	28.4307	27.5892	28.4581	400.023	395.563	21.1189	21.6027	54.887	56.1439	400.387	0.833737	11.4959	101.127	-38.5485	-1.85654	0.0207954	0.00138177	0.0222565	0.000850055	1	-0.219565	2.73739	1	0	0.19	111115	0.667312	0.000330016	300.739	301.581	0.15841	-0.0508617	3.70489	36.6359	15.0332	28.0099
225	15:14:53	2373	0	2.85069	0.0215003	174.989	0.330838	1.52222	27.5987	6	1.42	1	2.84	28.4348	27.5987	28.4575	400.042	395.574	21.1186	21.6037	54.8731	56.133	400.393	0.877756	11.5026	101.128	-38.5485	-1.85654	0.0207954	0.00138177	0.0222565	0.000850055	1	-0.219565	2.73739	1	0	0.19	111115	0.667321	0.000330838	300.749	301.585	0.166774	-0.0518966	3.70696	36.6561	15.0524	28.0167
226	15:15:03	2383	0	2.8981	0.0216015	172.479	0.331414	1.51782	27.5786	6	1.42	1	2.84	28.4298	27.5786	28.4557	400.093	395.554	21.1185	21.6044	54.8877	56.15	400.385	0.848435	11.5468	101.128	-38.5485	-1.85654	0.0207954	0.00138177	0.0222565	0.000850055	1	-0.219565	2.73739	1	0	0.19	111115	0.667308	0.000331414	300.729	301.58	0.161203	-0.0502596	3.70261	36.6133	15.0089	28.0042
227	15:15:13	2393.5	0	2.88753	0.0216764	174.032	0.331135	1.51138	27.5485	6	1.42	1	2.84	28.4301	27.5485	28.4541	400.093	395.569	21.1181	21.6036	54.8866	56.1481	400.372	0.840582	11.5529	101.127	-38.5485	-1.85654	0.0207954	0.00138177	0.0222565	0.000850055	1	-0.219565	2.73739	1	0	0.19	111115	0.667287	0.000331135	300.698	301.58	0.159711	-0.0460906	3.69609	36.5489	14.9453	27.9893
228	15:15:23	2404	0	2.86686	0.0215584	174.516	0.330072	1.51468	27.5639	6	1.42	1	2.84	28.4348	27.5639	28.4563	400.189	395.697	21.12	21.6039	54.8757	56.1328	400.401	0.858982	11.6226	101.127	-38.5485	-1.85654	0.0207954	0.00138177	0.0222565	0.000850055	1	-0.219565	2.73739	1	0	0.19	111115	0.667335	0.000330072	300.714	301.585	0.163207	-0.0469324	3.69942	36.5819	14.978	27.9993
229	15:15:33	2414	0	2.76912	0.0215231	181.381	0.330347	1.51837	27.5813	6	1.42	1	2.84	28.4348	27.5813	28.457	400.047	395.702	21.1205	21.6049	54.8761	56.1346	400.396	0.876809	11.6148	101.126	-38.5485	-1.85654	0.0207954	0.00138177	0.0222565	0.000850055	1	-0.219565	2.73739	1	0	0.19	111115	0.667326	0.000330347	300.731	301.585	0.166594	-0.0493431	3.7032	36.6195	15.0146	28.0081
230	15:15:44	2424.5	0	2.68444	0.0216121	188.32	0.331304	1.51656	27.5737	6	1.42	1	2.84	28.435	27.5737	28.4556	399.778	395.559	21.1209	21.6067	54.876	56.1379	400.408	0.906188	11.6173	101.126	-38.5485	-1.85654	0.0207954	0.00138177	0.0222565	0.000850055	0.666667	-0.219565	2.73739	1	0	0.19	111115	0.667347	0.000331304	300.724	301.585	0.172176	-0.0487293	3.70155	36.6034	14.9967	28.0043
231	15:15:54	2435	0	2.82708	0.0217699	179.143	0.333999	1.51787	27.5808	6	1.42	1	2.84	28.4345	27.5808	28.4557	399.818	395.383	21.1191	21.6088	54.873	56.1449	400.409	0.906049	11.5763	101.126	-38.5485	-1.85654	0.0207954	0.00138177	0.0222565	0.000850055	1	-0.219565	2.73739	1	0	0.19	111115	0.667349	0.000333999	300.731	301.585	0.172149	-0.0510752	3.70308	36.6185	15.0097	28.0076
232	15:16:04	2445	0	2.89596	0.0217106	173.497	0.333462	1.51954	27.5882	6	1.42	1	2.84	28.4294	27.5882	28.4549	399.89	395.352	21.1192	21.6081	54.8896	56.1602	400.391	0.859061	11.5061	101.126	-38.5485	-1.85654	0.0207954	0.00138177	0.0222565	0.000850055	1	-0.219565	2.73739	1	0	0.19	111115	0.667318	0.000333462	300.738	301.579	0.163222	-0.0525805	3.70469	36.6342	15.0261	28.0088
233	15:16:15	2455.5	0	2.89315	0.021723	173.867	0.333912	1.52071	27.594	6	1.42	1	2.84	28.4346	27.594	28.4537	399.936	395.402	21.1192	21.6088	54.8747	56.1462	400.392	0.854551	11.5616	101.126	-38.5485	-1.85654	0.0207954	0.00138177	0.0222565	0.000850055	1	-0.219565	2.73739	1	0	0.19	111115	0.667319	0.000333912	300.744	301.585	0.162365	-0.0528773	3.70593	36.6466	15.0378	28.0143
234	15:16:25	2466	0	2.87576	0.0216802	174.905	0.3331	1.51998	27.5897	6	1.42	1	2.84	28.4309	27.5897	28.4548	400.088	395.581	21.1186	21.607	54.8823	56.1518	400.377	0.869311	7.00474	101.125	-38.5485	-1.85654	0.0207954	0.00138177	0.0222565	0.000850055	0.666667	-0.219565	2.73739	1	0	0.19	111115	0.667294	0.0003331	300.74	301.581	0.165169	-0.0523638	3.705	36.6377	15.0306	28.0103
235	15:16:35	2476	0	2.05376	0.0210936	232.24	0.324098	1.51974	27.5831	6	1.42	1	2.84	28.4317	27.5831	28.4542	400.065	396.794	21.1203	21.5955	54.8858	56.1237	400.393	0.849464	2.31108	101.125	-38.5485	-1.85654	0.0207954	0.00138177	0.0222565	0.000850055	0.666667	-0.219565	2.73739	1	0	0.19	111115	0.667322	0.000324098	300.733	301.582	0.161398	-0.0469415	3.70359	36.6238	15.0283	28.0074
236	15:16:46	2486.5	0	0.992974	0.0200635	309.965	0.309444	1.52496	27.5978	6	1.42	1	2.84	28.438	27.5978	28.4548	400.097	398.424	21.1216	21.5753	54.87	56.0524	400.377	0.86551	2.34774	101.125	-38.5485	-1.85654	0.0207954	0.00138177	0.0222565	0.000850055	0.666667	-0.219565	2.73739	1	0	0.19	111115	0.667294	0.000309444	300.748	301.588	0.164447	-0.0406786	3.70676	36.6553	15.08	28.0179
237	15:16:56	2497	0	0.46547	0.0192333	350.863	0.297428	1.52857	27.6065	6	1.42	1	2.84	28.436	27.6065	28.4572	400.018	399.142	21.122	21.5581	54.8757	56.0116	400.389	0.857811	2.36522	101.125	-38.5485	-1.85654	0.0207954	0.00138177	0.0222565	0.000850055	0.666667	-0.219565	2.73739	1	0	0.19	111115	0.667315	0.000297428	300.756	301.586	0.162984	-0.0361234	3.70865	36.6738	15.1157	28.0212
238	15:17:06	2507	0	0.2866	0.0187323	365.235	0.289141	1.5255	27.5856	6	1.42	1	2.84	28.4298	27.5856	28.457	399.95	399.347	21.1199	21.5439	54.8899	55.9941	400.394	0.899365	2.26014	101.125	-38.5485	-1.85654	0.0207954	0.00138177	0.0222565	0.000850055	1	-0.219565	2.73739	1	0	0.19	111115	0.667323	0.000289141	300.736	301.58	0.170879	-0.0299488	3.70413	36.6292	15.0853	28.0077
239	15:17:17	2517.5	0	0.211505	0.0180256	371.021	0.27833	1.52569	27.5789	6	1.42	1	2.84	28.4242	27.5789	28.4556	399.95	399.466	21.1195	21.5277	54.9069	55.9707	400.374	0.862504	2.17794	101.125	-38.5485	-1.85654	0.0207954	0.00138177	0.0222565	0.000850055	1	-0.219565	2.73739	1	0	0.19	111115	0.667289	0.00027833	300.729	301.574	0.163876	-0.0245014	3.70268	36.6147	15.0871	28.0015
240	15:17:27	2528	0	0.162984	0.0175071	374.909	0.270647	1.52726	27.5805	6	1.42	1	2.84	28.4219	27.5805	28.4551	399.918	399.511	21.1184	21.5152	54.9118	55.9459	400.379	0.863117	2.24001	101.126	-38.5485	-1.85654	0.0207954	0.00138177	0.0222565	0.000850055	1	-0.219565	2.73739	1	0	0.19	111115	0.667298	0.000270647	300.73	301.572	0.163992	-0.0211643	3.70302	36.6177	15.1025	28.0012
241	15:17:37	2538	0	0.215717	0.0170812	369.579	0.264216	1.52793	27.5796	6	1.42	1	2.84	28.4229	27.5796	28.4554	399.936	399.455	21.1192	21.5066	54.911	55.9204	400.394	0.856112	2.2339	101.127	-38.5485	-1.85654	0.0207954	0.00138177	0.0222565	0.000850055	1	-0.219565	2.73739	1	0	0.19	111115	0.667323	0.000264216	300.73	301.573	0.162661	-0.0177134	3.70282	36.6157	15.109	28.0013
242	15:17:48	2548.5	0	0.418423	0.0167478	350.038	0.259522	1.53045	27.5882	6	1.42	1	2.84	28.4294	27.5882	28.4555	400.335	399.553	21.1198	21.5004	54.8926	55.8831	400.391	0.859398	2.26128	101.126	-38.5485	-1.85654	0.0207954	0.00138177	0.0222565	0.000850055	0.666667	-0.219565	2.73739	1	0	0.19	111115	0.667318	0.000259522	300.738	301.579	0.163286	-0.0156386	3.7047	36.6345	15.1341	28.0088
243	15:17:58	2559	0	0.329463	0.0165469	358.291	0.25677	1.5325	27.5962	6	1.42	1	2.84	28.429	27.5962	28.4558	400.413	399.765	21.1206	21.4971	54.8956	55.8743	400.379	0.861453	2.26751	101.126	-38.5485	-1.85654	0.0207954	0.00138177	0.0222565	0.000850055	1	-0.219565	2.73739	1	0	0.19	111115	0.667299	0.00025677	300.746	301.579	0.163676	-0.0153808	3.70642	36.6515	15.1544	28.0126
244	15:18:08	2569	0	0.18313	0.0165003	372.25	0.255939	1.53183	27.5925	6	1.42	1	2.84	28.4268	27.5925	28.456	400.151	399.723	21.1207	21.496	54.902	55.8776	400.39	0.886067	2.3588	101.126	-38.5485	-1.85654	0.0207954	0.00138177	0.0222565	0.000850055	0.666667	-0.219565	2.73739	1	0	0.19	111115	0.667317	0.000255939	300.743	301.577	0.168353	-0.0147191	3.70562	36.6437	15.1478	28.0096
245	15:18:19	2579.5	0	0.209269	0.0163591	369.357	0.25406	1.5336	27.5982	6	1.42	1	2.84	28.4272	27.5982	28.4563	399.991	399.525	21.1185	21.491	54.8945	55.8636	400.395	0.882507	2.27559	101.124	-38.5485	-1.85654	0.0207954	0.00138177	0.0222565	0.000850055	0.666667	-0.219565	2.73739	1	0	0.19	111115	0.667325	0.00025406	300.748	301.577	0.167676	-0.0144919	3.70686	36.6566	15.1655	28.0127
246	15:18:29	2590	0	0.232959	0.0160909	366.621	0.249344	1.5301	27.5793	6	1.42	1	2.84	28.4293	27.5793	28.4542	399.939	399.441	21.1198	21.4854	54.8899	55.8417	400.388	0.868935	2.13939	101.123	-38.5485	-1.85654	0.0207954	0.00138177	0.0222565	0.000850055	1	-0.219565	2.73739	1	0	0.19	111115	0.667314	0.000249344	300.729	301.579	0.165098	-0.00937419	3.70277	36.6164	15.131	28.0043
247	15:18:39	2600	0	0.237047	0.0159055	365.93	0.245981	1.527	27.562	6	1.42	1	2.84	28.4277	27.562	28.4533	399.907	399.404	21.118	21.4787	54.89	55.8288	400.396	0.864742	2.21712	101.124	-38.5485	-1.85654	0.0207954	0.00138177	0.0222565	0.000850055	1	-0.219565	2.73739	1	0	0.19	111115	0.667327	0.000245981	300.712	301.578	0.164301	-0.00561048	3.69901	36.579	15.1003	27.9948
248	15:18:50	2610.5	0	0.299315	0.0158656	359.577	0.245159	1.52574	27.5538	6	1.42	1	2.84	28.4233	27.5538	28.4525	399.928	399.333	21.1139	21.4734	54.8947	55.8303	400.388	0.87032	2.27615	101.125	-38.5485	-1.85654	0.0207954	0.00138177	0.0222565	0.000850055	1	-0.219565	2.73739	1	0	0.19	111115	0.667314	0.000245159	300.704	301.573	0.165361	-0.00468898	3.69723	36.5611	15.0877	27.9885
249	15:19:00	2621	0	0.328165	0.0156484	356.108	0.241968	1.52666	27.5557	6	1.42	1	2.84	28.4231	27.5557	28.4483	399.844	399.207	21.1137	21.4685	54.895	55.819	400.38	0.892439	2.2625	101.125	-38.5485	-1.85654	0.0207954	0.00138177	0.0222565	0.000850055	1	-0.219565	2.73739	1	0	0.19	111115	0.6673	0.000241968	300.706	301.573	0.169563	-0.00333602	3.69766	36.5654	15.0968	27.9894
250	15:19:10	2631	0	0.354553	0.0153271	352.636	0.237616	1.53043	27.5709	6	1.42	1	2.84	28.4262	27.5709	28.4499	399.86	399.186	21.1153	21.4637	54.8889	55.7962	400.384	0.89232	2.27296	101.124	-38.5485	-1.85654	0.0207954	0.00138177	0.0222565	0.000850055	1	-0.219565	2.73739	1	0	0.19	111115	0.667307	0.000237616	300.721	301.576	0.169541	-0.0027578	3.70094	36.5979	15.1342	27.9985
251	15:19:21	2641.5	0	0.374871	0.0152206	350.372	0.235736	1.52893	27.5625	6	1.42	1	2.84	28.4248	27.5625	28.4521	399.993	399.29	21.1149	21.4605	54.8928	55.792	400.385	0.890399	2.23226	101.125	-38.5485	-1.85654	0.0207954	0.00138177	0.0222565	0.000850055	1	-0.219565	2.73739	1	0	0.19	111115	0.667309	0.000235736	300.713	301.575	0.169176	-0.000891584	3.69913	36.5797	15.1191	27.9937
252	15:19:31	2652	0	0.43378	0.0151074	343.995	0.233885	1.52823	27.558	6	1.42	1	2.84	28.4278	27.558	28.4509	400.184	399.394	21.1147	21.4576	54.8834	55.7753	400.38	0.871546	2.21036	101.125	-38.5485	-1.85654	0.0207954	0.00138177	0.0222565	0.000850055	1	-0.219565	2.73739	1	0	0.19	111115	0.667299	0.000233885	300.708	301.578	0.165594	0.000989439	3.69814	36.5699	15.1123	27.9929
253	15:19:41	2662	0	0.355936	0.0148976	351.748	0.230733	1.52875	27.5593	6	1.42	1	2.84	28.4247	27.5593	28.4507	400.169	399.497	21.1172	21.4555	54.8979	55.7781	400.394	0.863945	2.2277	101.125	-38.5485	-1.85654	0.0207954	0.00138177	0.0222565	0.000850055	1	-0.219565	2.73739	1	0	0.19	111115	0.667323	0.000230733	300.709	301.575	0.164149	0.00195081	3.69844	36.5729	15.1174	27.992
254	15:19:52	2672.5	0	0.194738	0.0147969	368.722	0.229039	1.52779	27.5545	6	1.42	1	2.84	28.4252	27.5545	28.4503	399.856	399.427	21.119	21.4549	54.9016	55.7752	400.381	0.877678	2.21705	101.124	-38.5485	-1.85654	0.0207954	0.00138177	0.0222565	0.000850055	0.666667	-0.219565	2.73739	1	0	0.19	111115	0.667302	0.000229039	300.705	301.575	0.166759	0.00353739	3.6974	36.563	15.1081	27.9899
255	15:20:02	2683	0	0.334339	0.014672	353.219	0.227463	1.5301	27.5642	6	1.42	1	2.84	28.4249	27.5642	28.4506	399.851	399.214	21.1196	21.4531	54.9028	55.7702	400.397	0.865336	2.28253	101.123	-38.5485	-1.85654	0.0207954	0.00138177	0.0222565	0.000850055	1	-0.219565	2.73739	1	0	0.19	111115	0.667328	0.000227463	300.714	301.575	0.164414	0.00297306	3.6995	36.5843	15.1311	27.9946
256	15:20:13	2693.5	0	0.426308	0.0146149	343.046	0.226825	1.53172	27.5714	6	1.42	1	2.84	28.426	27.5714	28.4489	399.953	399.179	21.12	21.4526	54.9005	55.7652	400.399	0.910604	2.26352	101.122	-38.5485	-1.85654	0.0207954	0.00138177	0.0222565	0.000850055	1	-0.219565	2.73739	1	0	0.19	111115	0.667332	0.000226825	300.721	301.576	0.173015	0.00259018	3.70104	36.5998	15.1472	27.9987
257	15:20:23	2703.5	0	0.399709	0.014655	346.075	0.227527	1.53228	27.5736	6	1.42	1	2.84	28.4271	27.5736	28.4486	399.94	399.205	21.1181	21.4518	54.8928	55.7602	400.398	0.907238	2.22693	101.122	-38.5485	-1.85654	0.0207954	0.00138177	0.0222565	0.000850055	1	-0.219565	2.73739	1	0	0.19	111115	0.66733	0.000227527	300.724	301.577	0.172375	0.00208296	3.70153	36.6045	15.1527	28.0004
258	15:20:33	2714	0	0.415472	0.0146433	344.361	0.226204	1.52463	27.537	6	1.42	1	2.84	28.4263	27.537	28.4464	399.946	399.188	21.1174	21.4491	54.8942	55.7568	400.413	0.882684	2.23818	101.122	-38.5485	-1.85654	0.0207954	0.00138177	0.0222565	0.000850055	1	-0.219565	2.73739	1	0	0.19	111115	0.667354	0.000226204	300.687	301.576	0.16771	0.00743543	3.69361	36.5262	15.0771	27.9817
259	15:20:44	2724.5	0	0.409239	0.0146403	344.965	0.226056	1.52396	27.5321	6	1.42	1	2.84	28.4255	27.5321	28.448	399.867	399.118	21.1138	21.4453	54.8873	55.7495	400.384	0.871007	2.24752	101.122	-38.5485	-1.85654	0.0207954	0.00138177	0.0222565	0.000850055	1	-0.219565	2.73739	1	0	0.19	111115	0.667307	0.000226056	300.682	301.576	0.165491	0.00803364	3.69255	36.5157	15.0704	27.9788
260	15:20:54	2734.5	0	0.474215	0.0143113	336.727	0.221519	1.52751	27.5462	6	1.42	1	2.84	28.4233	27.5462	28.4492	399.967	399.124	21.1155	21.4403	54.8971	55.743	400.395	0.874394	2.23973	101.122	-38.5485	-1.85654	0.0207954	0.00138177	0.0222565	0.000850055	1	-0.219565	2.73739	1	0	0.19	111115	0.667326	0.000221519	300.696	301.573	0.166135	0.00814263	3.69559	36.5459	15.1056	27.9847
261	15:21:04	2745	0	0.471784	0.0139348	335.699	0.216239	1.53117	27.56	6	1.42	1	2.84	28.4196	27.56	28.4507	400.096	399.26	21.1166	21.4336	54.9116	55.7371	400.404	0.90326	2.22689	101.122	-38.5485	-1.85654	0.0207954	0.00138177	0.0222565	0.000850055	1	-0.219565	2.73739	1	0	0.19	111115	0.66734	0.000216239	300.71	301.57	0.171619	0.00851596	3.69858	36.5754	15.1418	27.9898
262	15:21:15	2755.5	0	0.443531	0.0137758	338.397	0.214012	1.53281	27.5656	6	1.42	1	2.84	28.4188	27.5656	28.4505	400.125	399.332	21.1155	21.4293	54.913	55.7292	400.417	0.85611	2.13866	101.123	-38.5485	-1.85654	0.0207954	0.00138177	0.0222565	0.000850055	1	-0.219565	2.73739	1	0	0.19	111115	0.667361	0.000214012	300.716	301.569	0.162661	0.00866765	3.6998	36.5872	15.1579	27.9922
263	15:21:25	2765.5	0	0.462938	0.0137605	336.105	0.213743	1.53256	27.5644	6	1.42	1	2.84	28.4211	27.5644	28.45	400.155	399.333	21.116	21.4294	54.907	55.7218	400.411	0.872078	2.13993	101.122	-38.5485	-1.85654	0.0207954	0.00138177	0.0222565	0.000850055	1	-0.219565	2.73739	1	0	0.19	111115	0.667352	0.000213743	300.714	301.571	0.165695	0.00930784	3.69954	36.5849	15.1555	27.9928
264	15:21:35	2776	0	0.449316	0.0136282	337.278	0.211291	1.52964	27.5496	6	1.42	1	2.84	28.4214	27.5496	28.4469	400.221	399.422	21.1168	21.4267	54.9074	55.7135	400.396	0.865629	2.057	101.121	-38.5485	-1.85654	0.0207954	0.00138177	0.0222565	0.000850055	1	-0.219565	2.73739	1	0	0.19	111115	0.667326	0.000211291	300.7	301.571	0.164469	0.0125203	3.69634	36.5535	15.1268	27.9855
265	15:21:46	2786.5	0	0.355678	0.0134984	347.869	0.20945	1.53083	27.5544	6	1.42	1	2.84	28.4222	27.5544	28.4461	400.174	399.515	21.1179	21.425	54.9074	55.7069	400.375	0.851282	2.09593	101.122	-38.5485	-1.85654	0.0207954	0.00138177	0.0222565	0.000850055	1	-0.219565	2.73739	1	0	0.19	111115	0.667292	0.00020945	300.704	301.572	0.161744	0.0128779	3.69738	36.5634	15.1384	27.9883
266	15:21:56	2796.5	0	0.380445	0.0133451	344.333	0.207285	1.53232	27.5602	6	1.42	1	2.84	28.4172	27.5602	28.444	400.103	399.408	21.1185	21.4224	54.9242	55.7154	400.369	0.875068	2.14438	101.123	-38.5485	-1.85654	0.0207954	0.00138177	0.0222565	0.000850055	1	-0.219565	2.73739	1	0	0.19	111115	0.667282	0.000207285	300.71	301.567	0.166263	0.0125851	3.69862	36.5756	15.1531	27.9887
267	15:22:06	2807	0	0.436793	0.0133101	337.378	0.206704	1.53202	27.5585	6	1.42	1	2.84	28.416	27.5585	28.4426	400.063	399.285	21.1187	21.4219	54.9302	55.719	400.391	0.875007	2.08081	101.122	-38.5485	-1.85654	0.0207954	0.00138177	0.0222565	0.000850055	1	-0.219565	2.73739	1	0	0.19	111115	0.667319	0.000206704	300.708	301.566	0.166251	0.0129336	3.69825	36.5721	15.1502	27.9872
268	15:22:17	2817.5	0	0.452254	0.0131746	334.934	0.204745	1.53301	27.5628	6	1.42	1	2.84	28.4158	27.5628	28.4425	400.041	399.241	21.1214	21.4217	54.9368	55.7182	400.381	0.872732	2.05601	101.121	-38.5485	-1.85654	0.0207954	0.00138177	0.0222565	0.000850055	1	-0.219565	2.73739	1	0	0.19	111115	0.667302	0.000204745	300.713	301.566	0.165819	0.0133107	3.69918	36.5819	15.1602	27.9893
269	15:22:27	2827.5	0	0.456399	0.0132993	334.962	0.206287	1.53016	27.5498	6	1.42	1	2.84	28.4125	27.5498	28.4423	400.045	399.237	21.1196	21.4222	54.9421	55.7285	400.377	0.859715	2.14231	101.12	-38.5485	-1.85654	0.0207954	0.00138177	0.0222565	0.000850055	1	-0.219565	2.73739	1	0	0.19	111115	0.667295	0.000206287	300.7	301.563	0.163346	0.0137968	3.69638	36.5542	15.1321	27.9812
270	15:22:37	2838	0	0.419226	0.0133049	339.417	0.206221	1.52904	27.5455	6	1.42	1	2.84	28.4149	27.5455	28.4413	399.981	399.23	21.1215	21.4239	54.9403	55.7271	400.381	0.86486	2.1521	101.121	-38.5485	-1.85654	0.0207954	0.00138177	0.0222565	0.000850055	1	-0.219565	2.73739	1	0	0.19	111115	0.667302	0.000206221	300.696	301.565	0.164323	0.0147191	3.69545	36.5448	15.1209	27.9802
271	15:22:48	2848.5	0	0.447977	0.0134024	336.317	0.20753	1.5276	27.5386	6	1.42	1	2.84	28.4126	27.5386	28.4383	399.956	399.161	21.1191	21.4235	54.9405	55.7318	400.393	0.861379	2.11388	101.12	-38.5485	-1.85654	0.0207954	0.00138177	0.0222565	0.000850055	1	-0.219565	2.73739	1	0	0.19	111115	0.667322	0.00020753	300.689	301.563	0.163662	0.014686	3.69395	36.5302	15.1068	27.9756
272	15:22:58	2858.5	0	0.455746	0.0134654	335.637	0.2086	1.52831	27.5405	6	1.42	1	2.84	28.4133	27.5405	28.4388	399.962	399.154	21.1151	21.421	54.9275	55.723	400.384	0.872417	2.10476	101.119	-38.5485	-1.85654	0.0207954	0.00138177	0.0222565	0.000850055	1	-0.219565	2.73739	1	0	0.19	111115	0.667307	0.0002086	300.691	301.563	0.165759	0.014005	3.69437	36.535	15.114	27.9769
273	15:23:08	2869	0	0.423902	0.0134234	339.169	0.208126	1.52959	27.5448	6	1.42	1	2.84	28.4113	27.5448	28.4392	399.854	399.094	21.1121	21.4173	54.925	55.7188	400.374	0.864959	2.06932	101.119	-38.5485	-1.85654	0.0207954	0.00138177	0.0222565	0.000850055	1	-0.219565	2.73739	1	0	0.19	111115	0.667291	0.000208126	300.695	301.561	0.164342	0.0133848	3.69529	36.5438	15.1266	27.978
274	15:23:19	2879.5	0	0.498212	0.0132463	329.628	0.20516	1.52788	27.5351	6	1.42	1	2.84	28.4138	27.5351	28.4346	399.981	399.111	21.1126	21.4134	54.9194	55.7023	400.39	0.884185	2.08855	101.12	-38.5485	-1.85654	0.0207954	0.00138177	0.0222565	0.000850055	1	-0.219565	2.73739	1	0	0.19	111115	0.667317	0.00020516	300.685	301.564	0.167995	0.0165302	3.6932	36.523	15.1096	27.9744
275	15:23:29	2889.5	0	0.516537	0.0130982	326.789	0.203055	1.52922	27.5399	6	1.42	1	2.84	28.4183	27.5399	28.4338	400.069	399.174	21.1127	21.4104	54.9061	55.6809	400.393	0.899854	2.0974	101.12	-38.5485	-1.85654	0.0207954	0.00138177	0.0222565	0.000850055	1	-0.219565	2.73739	1	0	0.19	111115	0.667321	0.000203055	300.69	301.568	0.170972	0.0175819	3.69425	36.5332	15.1228	27.9791
276	15:23:39	2900	0	0.468903	0.012947	331.901	0.201336	1.53387	27.5598	6	1.42	1	2.84	28.4172	27.5598	28.436	400.029	399.206	21.1117	21.407	54.9062	55.6747	400.402	0.877183	2.10821	101.12	-38.5485	-1.85654	0.0207954	0.00138177	0.0222565	0.000850055	1	-0.219565	2.73739	1	0	0.19	111115	0.667336	0.000201336	300.71	301.567	0.166665	0.0156043	3.69854	36.5758	15.1688	27.9885
277	15:23:50	2910.5	0	0.449352	0.0128486	333.896	0.199788	1.53369	27.5581	6	1.42	1	2.84	28.414	27.5581	28.4361	400.017	399.225	21.112	21.4049	54.916	55.6788	400.399	0.86648	2.10834	101.121	-38.5485	-1.85654	0.0207954	0.00138177	0.0222565	0.000850055	1	-0.219565	2.73739	1	0	0.19	111115	0.667331	0.000199788	300.708	301.564	0.164631	0.0161476	3.69817	36.5719	15.167	27.986
278	15:24:00	2920.5	0	0.450792	0.0127723	333.435	0.197789	1.52741	27.5272	6	1.42	1	2.84	28.4122	27.5272	28.4363	400.03	399.236	21.1112	21.4012	54.9204	55.6756	400.363	0.867471	2.10523	101.12	-38.5485	-1.85654	0.0207954	0.00138177	0.0222565	0.000850055	1	-0.219565	2.73739	1	0	0.19	111115	0.667272	0.000197789	300.677	301.562	0.16482	0.0210118	3.6915	36.5063	15.105	27.9697
279	15:24:10	2931	0	0.429043	0.0126664	335.746	0.196433	1.52954	27.5356	6	1.42	1	2.84	28.413	27.5356	28.4369	400.064	399.304	21.1101	21.3983	54.9141	55.6641	400.267	0.847388	2.12768	101.118	-38.5485	-1.85654	0.0207954	0.00138177	0.0222565	0.000850055	1	-0.219565	2.73739	1	0	0.19	111115	0.667112	0.000196433	300.686	301.563	0.161004	0.0206355	3.69331	36.5246	15.1263	27.9743
280	15:24:21	2941.5	0	0.427597	0.0125842	335.616	0.195206	1.52986	27.5364	6	1.42	1	2.84	28.4138	27.5364	28.4321	400.101	399.343	21.1107	21.3969	54.914	55.6588	400.385	0.86565	2.11521	101.118	-38.5485	-1.85654	0.0207954	0.00138177	0.0222565	0.000850055	1	-0.219565	2.73739	1	0	0.19	111115	0.667308	0.000195206	300.686	301.564	0.164473	0.0212845	3.69349	36.5264	15.1294	27.9751
281	15:24:31	2951.5	0	0.456238	0.0124895	331.54	0.194273	1.53402	27.5548	6	1.42	1	2.84	28.4189	27.5548	28.4315	400.137	399.337	21.1102	21.3951	54.8968	55.6383	400.385	0.883852	2.14401	101.118	-38.5485	-1.85654	0.0207954	0.00138177	0.0222565	0.000850055	1	-0.219565	2.73739	1	0	0.19	111115	0.667309	0.000194273	300.705	301.569	0.167932	0.020047	3.69745	36.5657	15.1706	27.9869
282	15:24:41	2962	0	0.419422	0.0123146	335.48	0.191978	1.53731	27.5679	6	1.42	1	2.84	28.419	27.5679	28.4336	400.118	399.375	21.109	21.3906	54.8939	55.6267	400.394	0.862762	2.05488	101.118	-38.5485	-1.85654	0.0207954	0.00138177	0.0222565	0.000850055	1	-0.219565	2.73739	1	0	0.19	111115	0.667323	0.000191978	300.718	301.569	0.163925	0.0194153	3.70028	36.5937	15.2031	27.9934
283	15:24:52	2972.5	0	0.340603	0.0121318	344.876	0.18916	1.53748	27.5676	6	1.42	1	2.84	28.4182	27.5676	28.4346	399.9	399.277	21.1108	21.3882	54.8994	55.6215	400.385	0.863829	2.02335	101.119	-38.5485	-1.85654	0.0207954	0.00138177	0.0222565	0.000850055	1	-0.219565	2.73739	1	0	0.19	111115	0.667308	0.00018916	300.718	301.568	0.164128	0.0207594	3.70022	36.5929	15.2047	27.9929
284	15:25:02	2982.5	0	0.379435	0.0120254	339.283	0.187823	1.54006	27.5793	6	1.42	1	2.84	28.4131	27.5793	28.4356	399.893	399.212	21.1123	21.3877	54.9178	55.6349	400.384	0.861609	2.04559	101.119	-38.5485	-1.85654	0.0207954	0.00138177	0.0222565	0.000850055	1	-0.219565	2.73739	1	0	0.19	111115	0.667307	0.000187823	300.729	301.563	0.163706	0.0191829	3.70276	36.6178	15.2301	27.9962
285	15:25:12	2993	0	0.426826	0.011916	332.535	0.185929	1.53848	27.5709	6	1.42	1	2.84	28.4134	27.5709	28.4328	399.97	399.219	21.1127	21.3853	54.9195	55.6296	400.386	0.861455	2.09827	101.119	-38.5485	-1.85654	0.0207954	0.00138177	0.0222565	0.000850055	1	-0.219565	2.73739	1	0	0.19	111115	0.66731	0.000185929	300.721	301.563	0.163676	0.0212844	3.70094	36.5999	15.2146	27.9922
286	15:25:23	3003.5	0	0.458324	0.0117776	327.65	0.183832	1.5389	27.5713	6	1.42	1	2.84	28.4033	27.5713	28.4323	400.041	399.244	21.1128	21.3824	54.9501	55.6523	400.383	0.882584	2.10825	101.117	-38.5485	-1.85654	0.0207954	0.00138177	0.0222565	0.000850055	1	-0.219565	2.73739	1	0	0.19	111115	0.667306	0.000183832	300.721	301.553	0.167691	0.0209728	3.70102	36.6014	15.219	27.9873
287	15:25:33	3013.5	0	0.442708	0.0117684	329.678	0.183946	1.54103	27.581	6	1.42	1	2.84	28.3999	27.581	28.4334	400.002	399.228	21.1124	21.3822	54.9611	55.6636	400.387	0.861809	2.12981	101.117	-38.5485	-1.85654	0.0207954	0.00138177	0.0222565	0.000850055	1	-0.219565	2.73739	1	0	0.19	111115	0.667311	0.000183946	300.731	301.55	0.163744	0.0191251	3.70313	36.6223	15.2401	27.9905
288	15:25:43	3024	0	0.408204	0.0117453	334.208	0.183625	1.54135	27.5811	6	1.42	1	2.84	28.3973	27.5811	28.4327	399.94	399.218	21.11	21.3793	54.9632	55.6646	400.392	0.860365	2.14821	101.116	-38.5485	-1.85654	0.0207954	0.00138177	0.0222565	0.000850055	1	-0.219565	2.73739	1	0	0.19	111115	0.667321	0.000183625	300.731	301.547	0.163469	0.0189245	3.70315	36.6226	15.2433	27.9892
289	15:25:54	3034.5	0	0.418166	0.0117814	333.012	0.183719	1.53747	27.5626	6	1.42	1	2.84	28.3987	27.5626	28.4273	399.907	399.17	21.1085	21.3779	54.9552	55.6568	400.385	0.84972	2.11537	101.117	-38.5485	-1.85654	0.0207954	0.00138177	0.0222565	0.000850055	1	-0.219565	2.73739	1	0	0.19	111115	0.667309	0.000183719	300.713	301.549	0.161447	0.0215024	3.69913	36.5829	15.2049	27.9806
290	15:26:04	3044.5	0	0.437353	0.0117634	330.318	0.183385	1.53702	27.5597	6	1.42	1	2.84	28.3997	27.5597	28.4258	399.91	399.145	21.1074	21.3764	54.9486	55.6489	400.392	0.875699	2.09206	101.116	-38.5485	-1.85654	0.0207954	0.00138177	0.0222565	0.000850055	1	-0.219565	2.73739	1	0	0.19	111115	0.66732	0.000183385	300.71	301.55	0.166383	0.0222469	3.69851	36.5769	15.2005	27.9797
291	15:26:14	3055	0	0.43194	0.0117333	330.943	0.182778	1.53583	27.5542	6	1.42	1	2.84	28.4004	27.5542	28.4263	399.94	399.184	21.1084	21.3765	54.9486	55.6467	400.402	0.866063	2.1277	101.116	-38.5485	-1.85654	0.0207954	0.00138177	0.0222565	0.000850055	1	-0.219565	2.73739	1	0	0.19	111115	0.667337	0.000182778	300.704	301.55	0.164552	0.0233421	3.69733	36.5653	15.1888	27.9773
292	15:26:25	3065.5	0	0.439441	0.0116004	329.267	0.180549	1.53443	27.5472	6	1.42	1	2.84	28.3984	27.5472	28.4244	399.958	399.192	21.1107	21.3755	54.9601	55.6502	400.381	0.889411	2.11902	101.116	-38.5485	-1.85654	0.0207954	0.00138177	0.0222565	0.000850055	1	-0.219565	2.73739	1	0	0.19	111115	0.667302	0.000180549	300.697	301.548	0.168988	0.0251634	3.69582	36.5505	15.175	27.9728
293	15:26:35	3075.5	0	0.408463	0.0116179	333.606	0.181034	1.53621	27.5553	6	1.42	1	2.84	28.3964	27.5553	28.4252	399.944	399.224	21.1098	21.3753	54.9649	55.6562	400.392	0.893665	2.13968	101.115	-38.5485	-1.85654	0.0207954	0.00138177	0.0222565	0.000850055	1	-0.219565	2.73739	1	0	0.19	111115	0.66732	0.000181034	300.705	301.546	0.169796	0.0235892	3.69757	36.568	15.1927	27.9758
294	15:26:45	3086	0	0.398105	0.011772	335.707	0.183381	1.53585	27.5535	6	1.42	1	2.84	28.3947	27.5535	28.4242	399.905	399.199	21.1059	21.3749	54.9606	55.6609	400.378	0.864067	2.16038	101.115	-38.5485	-1.85654	0.0207954	0.00138177	0.0222565	0.000850055	1	-0.219565	2.73739	1	0	0.19	111115	0.667296	0.000183381	300.703	301.545	0.164173	0.0223754	3.69718	36.564	15.1891	27.9741
295	15:26:56	3096.5	0	0.424841	0.0117402	331.955	0.182358	1.53143	27.5318	6	1.42	1	2.84	28.3967	27.5318	28.422	399.922	399.177	21.1048	21.3723	54.9514	55.6483	400.372	0.854393	2.044	101.115	-38.5485	-1.85654	0.0207954	0.00138177	0.0222565	0.000850055	1	-0.219565	2.73739	1	0	0.19	111115	0.667287	0.000182358	300.682	301.547	0.162335	0.0260137	3.69249	36.5178	15.1455	27.9643
296	15:27:06	3106.5	0	0.393793	0.0115841	335.465	0.180147	1.53316	27.5382	6	1.42	1	2.84	28.398	27.5382	28.4213	399.916	399.218	21.1048	21.3689	54.9467	55.6353	400.378	0.873506	2.07553	101.115	-38.5485	-1.85654	0.0207954	0.00138177	0.0222565	0.000850055	1	-0.219565	2.73739	1	0	0.19	111115	0.667297	0.000180147	300.688	301.548	0.165966	0.0264695	3.69388	36.5315	15.1626	27.9681
297	15:27:16	3117	0	0.400284	0.0115552	334.381	0.179799	1.53401	27.5409	6	1.42	1	2.84	28.3962	27.5409	28.4201	399.87	399.162	21.1026	21.3663	54.9469	55.6337	400.385	0.864129	2.11929	101.115	-38.5485	-1.85654	0.0207954	0.00138177	0.0222565	0.000850055	1	-0.219565	2.73739	1	0	0.19	111115	0.667309	0.000179799	300.691	301.546	0.164185	0.0260226	3.69446	36.5372	15.1709	27.9685
298	15:27:27	3127.5	0	0.413328	0.0114233	331.898	0.177675	1.53334	27.536	6	1.42	1	2.84	28.3935	27.536	28.4199	399.843	399.117	21.1017	21.3623	54.9525	55.6317	400.395	0.836272	2.14733	101.115	-38.5485	-1.85654	0.0207954	0.00138177	0.0222565	0.000850055	1	-0.219565	2.73739	1	0	0.19	111115	0.667324	0.000177675	300.686	301.544	0.158892	0.0273304	3.69339	36.5266	15.1643	27.9647
299	15:27:37	3137.5	0	0.498358	0.0113085	319.465	0.17611	1.53518	27.5435	6	1.42	1	2.84	28.3908	27.5435	28.4187	400.052	399.2	21.102	21.3603	54.9612	55.6347	400.385	0.891091	2.14111	101.115	-38.5485	-1.85654	0.0207954	0.00138177	0.0222565	0.000850055	1	-0.219565	2.73739	1	0	0.19	111115	0.667308	0.00017611	300.694	301.541	0.169307	0.0268611	3.69501	36.5429	15.1825	27.9671
300	15:27:47	3148	0	0.495958	0.0111516	318.963	0.173623	1.53472	27.5399	6	1.42	1	2.84	28.3865	27.5399	28.418	400.185	399.338	21.1024	21.3571	54.9755	55.6399	400.378	0.903593	2.14451	101.114	-38.5485	-1.85654	0.0207954	0.00138177	0.0222565	0.000850055	1	-0.219565	2.73739	1	0	0.19	111115	0.667297	0.000173623	300.69	301.537	0.171683	0.0280491	3.69423	36.5351	15.1781	27.9632
301	15:27:58	3158.5	0	0.375003	0.0109435	335.151	0.170933	1.53954	27.5608	6	1.42	1	2.84	28.3855	27.5608	28.4164	400.032	399.368	21.1034	21.3541	54.9832	55.6369	400.377	0.902212	2.07606	101.115	-38.5485	-1.85654	0.0207954	0.00138177	0.0222565	0.000850055	1	-0.219565	2.73739	1	0	0.19	111115	0.667295	0.000170933	300.711	301.536	0.17142	0.0264711	3.69876	36.5797	15.2256	27.9732
302	15:28:08	3168.5	0	0.369495	0.0108393	335.384	0.169639	1.5425	27.574	6	1.42	1	2.84	28.386	27.574	28.4166	399.988	399.332	21.1041	21.3529	54.985	55.6331	400.393	0.839114	2.08732	101.116	-38.5485	-1.85654	0.0207954	0.00138177	0.0222565	0.000850055	1	-0.219565	2.73739	1	0	0.19	111115	0.667321	0.000169639	300.724	301.536	0.159432	0.0252971	3.70162	36.6077	15.2548	27.98
303	15:28:18	3179	0	0.38169	0.0107682	333.243	0.168143	1.53898	27.5578	6	1.42	1	2.84	28.3856	27.5578	28.4131	399.994	399.321	21.1064	21.353	54.9908	55.6337	400.4	0.846949	2.08808	101.116	-38.5485	-1.85654	0.0207954	0.00138177	0.0222565	0.000850055	1	-0.219565	2.73739	1	0	0.19	111115	0.667333	0.000168143	300.708	301.536	0.16092	0.0281526	3.69811	36.573	15.22	27.9717
304	15:28:28	3189.5	0	0.390477	0.0108287	332.283	0.168769	1.53614	27.5449	6	1.42	1	2.84	28.3817	27.5449	28.4109	400.005	399.318	21.1061	21.3536	55.0015	55.6468	400.377	0.869902	2.07395	101.116	-38.5485	-1.85654	0.0207954	0.00138177	0.0222565	0.000850055	1	-0.219565	2.73739	1	0	0.19	111115	0.667295	0.000168769	300.695	301.532	0.165281	0.029087	3.69532	36.5455	15.1919	27.9633
305	15:28:38	3199.5	0	0.406315	0.0108118	329.883	0.168515	1.5362	27.5451	6	1.42	1	2.84	28.3816	27.5451	28.4104	400.04	399.33	21.1064	21.3535	55.0036	55.6477	400.409	0.909234	2.10181	101.115	-38.5485	-1.85654	0.0207954	0.00138177	0.0222565	0.000850055	1	-0.219565	2.73739	1	0	0.19	111115	0.667348	0.000168515	300.695	301.532	0.172755	0.0292491	3.69537	36.546	15.1925	27.9633
306	15:28:49	3210	0	0.420965	0.0109627	328.566	0.17092	1.53676	27.5473	6	1.42	1	2.84	28.3791	27.5473	28.4091	400.051	399.318	21.102	21.3526	54.9994	55.6519	400.399	0.904491	2.15599	101.115	-38.5485	-1.85654	0.0207954	0.00138177	0.0222565	0.000850055	1	-0.219565	2.73739	1	0	0.19	111115	0.667332	0.00017092	300.697	301.529	0.171853	0.0274235	3.69583	36.5508	15.1982	27.9632
307	15:28:59	3220.5	0	0.3961	0.0109011	331.818	0.1697	1.5344	27.5348	6	1.42	1	2.84	28.3728	27.5348	28.4077	399.976	399.281	21.1006	21.3494	55.0152	55.6645	400.396	0.91737	2.15595	101.115	-38.5485	-1.85654	0.0207954	0.00138177	0.0222565	0.000850055	1	-0.219565	2.73739	1	0	0.19	111115	0.667327	0.0001697	300.685	301.523	0.1743	0.0288612	3.69314	36.5242	15.1748	27.9538
308	15:29:09	3230.5	0	0.407016	0.010869	330.032	0.169134	1.53379	27.5313	6	1.42	1	2.84	28.3732	27.5313	28.4046	399.964	399.252	21.0998	21.3478	55.0126	55.6595	400.39	0.90999	2.13087	101.115	-38.5485	-1.85654	0.0207954	0.00138177	0.0222565	0.000850055	1	-0.219565	2.73739	1	0	0.19	111115	0.667317	0.000169134	300.681	301.523	0.172898	0.0296546	3.69238	36.5166	15.1688	27.9522
309	15:29:20	3241	0	0.452391	0.0107421	322.584	0.167398	1.5359	27.5393	6	1.42	1	2.84	28.3717	27.5393	28.4029	399.99	399.212	21.0986	21.3441	55.0141	55.6549	400.37	0.879187	2.131	101.115	-38.5485	-1.85654	0.0207954	0.00138177	0.0222565	0.000850055	1	-0.219565	2.73739	1	0	0.19	111115	0.667284	0.000167398	300.689	301.522	0.167045	0.0291947	3.69411	36.5338	15.1896	27.9555
310	15:29:30	3251.5	0	0.428218	0.0105474	325	0.164887	1.54064	27.56	6	1.42	1	2.84	28.3732	27.56	28.403	399.993	399.253	21.0998	21.3416	55.012	55.6431	400.388	0.872617	2.13797	101.114	-38.5485	-1.85654	0.0207954	0.00138177	0.0222565	0.000850055	1	-0.219565	2.73739	1	0	0.19	111115	0.667313	0.000164887	300.71	301.523	0.165797	0.027884	3.69859	36.5782	15.2366	27.9666
311	15:29:41	3262	0	0.422026	0.0103931	325.001	0.162681	1.54249	27.5673	6	1.42	1	2.84	28.3723	27.5673	28.4029	400.003	399.273	21.1007	21.3392	55.0166	55.6392	400.402	0.871784	2.10288	101.113	-38.5485	-1.85654	0.0207954	0.00138177	0.0222565	0.000850055	1	-0.219565	2.73739	1	0	0.19	111115	0.667337	0.000162681	300.717	301.522	0.165639	0.0278981	3.70017	36.5943	15.2551	27.9698
312	15:29:51	3272	0	0.406768	0.0102986	326.796	0.16113	1.54175	27.563	6	1.42	1	2.84	28.3727	27.563	28.401	400.01	399.304	21.101	21.3373	55.0165	55.6332	400.396	0.870974	2.19185	101.113	-38.5485	-1.85654	0.0207954	0.00138177	0.0222565	0.000850055	1	-0.219565	2.73739	1	0	0.19	111115	0.667326	0.00016113	300.713	301.523	0.165485	0.0292997	3.69924	36.585	15.2477	27.9679
313	15:30:01	3282.5	0	0.423222	0.0102959	324.247	0.160982	1.54076	27.5582	6	1.42	1	2.84	28.3708	27.5582	28.3983	400.03	399.299	21.1007	21.3368	55.0211	55.6372	400.38	0.874973	2.1814	101.113	-38.5485	-1.85654	0.0207954	0.00138177	0.0222565	0.000850055	1	-0.219565	2.73739	1	0	0.19	111115	0.667299	0.000160982	300.708	301.521	0.166245	0.0297574	3.69819	36.5748	15.238	27.9645
314	15:30:12	3293	0	0.434106	0.0102419	322.238	0.159666	1.53619	27.5362	6	1.42	1	2.84	28.3623	27.5362	28.3938	400.036	399.29	21.1011	21.3352	55.0473	55.6592	400.389	0.865911	2.06102	101.112	-38.5485	-1.85654	0.0207954	0.00138177	0.0222565	0.000850055	1	-0.219565	2.73739	1	0	0.19	111115	0.667314	0.000159666	300.686	301.512	0.164523	0.032183	3.69344	36.5282	15.193	27.9493
315	15:30:22	3303	0	0.404315	0.0101871	326.557	0.158782	1.53589	27.5342	6	1.42	1	2.84	28.3632	27.5342	28.3947	400.034	399.334	21.1011	21.334	55.0479	55.6556	400.391	0.860923	2.10019	101.112	-38.5485	-1.85654	0.0207954	0.00138177	0.0222565	0.000850055	1	-0.219565	2.73739	1	0	0.19	111115	0.667319	0.000158782	300.684	301.513	0.163575	0.0329934	3.69301	36.524	15.19	27.9487
316	15:30:32	3313.5	0	0.37871	0.0102715	330.984	0.160173	1.53667	27.5374	6	1.42	1	2.84	28.3644	27.5374	28.3926	399.961	399.298	21.0978	21.3327	55.0358	55.6482	400.386	0.856312	2.10015	101.113	-38.5485	-1.85654	0.0207954	0.00138177	0.0222565	0.000850055	1	-0.219565	2.73739	1	0	0.19	111115	0.667309	0.000160173	300.687	301.514	0.162699	0.0320339	3.69369	36.5302	15.1976	27.9509
317	15:30:43	3324	0	0.464099	0.0102394	317.529	0.159815	1.53801	27.5432	6	1.42	1	2.84	28.3662	27.5432	28.3922	400.041	399.25	21.0974	21.3318	55.0275	55.6393	400.395	0.875226	2.10617	101.113	-38.5485	-1.85654	0.0207954	0.00138177	0.0222565	0.000850055	1	-0.219565	2.73739	1	0	0.19	111115	0.667325	0.000159815	300.693	301.516	0.166293	0.0317273	3.69494	36.5426	15.2108	27.9547
318	15:30:53	3334	0	0.458503	0.0101484	317.768	0.158443	1.5384	27.5437	6	1.42	1	2.84	28.3615	27.5437	28.393	400.042	399.26	21.0973	21.3297	55.0398	55.6468	400.401	0.853974	2.01329	101.11	-38.5485	-1.85654	0.0207954	0.00138177	0.0222565	0.000850055	1	-0.219565	2.73739	1	0	0.19	111115	0.667336	0.000158443	300.694	301.511	0.162255	0.0316633	3.69505	36.5447	15.2151	27.9526
319	15:31:03	3344.5	0	0.432678	0.00990579	320.21	0.154709	1.5388	27.5441	6	1.42	1	2.84	28.3591	27.5441	28.3907	400.064	399.323	21.0998	21.3267	55.0543	55.6476	400.388	0.901638	2.11291	101.11	-38.5485	-1.85654	0.0207954	0.00138177	0.0222565	0.000850055	1	-0.219565	2.73739	1	0	0.19	111115	0.667314	0.000154709	300.694	301.509	0.171311	0.033253	3.69515	36.5457	15.219	27.9516
320	15:31:14	3355	0	0.375058	0.00980901	328.869	0.153244	1.53923	27.5452	6	1.42	1	2.84	28.3613	27.5452	28.3873	400.01	399.356	21.0998	21.3246	55.0502	55.6369	400.39	0.878649	2.09493	101.111	-38.5485	-1.85654	0.0207954	0.00138177	0.0222565	0.000850055	1	-0.219565	2.73739	1	0	0.19	111115	0.667317	0.000153244	300.695	301.511	0.166943	0.0340868	3.69538	36.5477	15.2231	27.9532
321	15:31:24	3365	0	0.422581	0.0099024	321.761	0.154612	1.53838	27.5412	6	1.42	1	2.84	28.3636	27.5412	28.386	400.003	399.277	21.0978	21.3245	55.0375	55.6287	400.403	0.856962	2.14764	101.111	-38.5485	-1.85654	0.0207954	0.00138177	0.0222565	0.000850055	1	-0.219565	2.73739	1	0	0.19	111115	0.667339	0.000154612	300.691	301.514	0.162823	0.0341942	3.69452	36.5392	15.2147	27.9524
322	15:31:34	3375.5	0	0.444366	0.00996055	318.642	0.155141	1.5347	27.5237	6	1.42	1	2.84	28.3642	27.5237	28.3832	399.967	399.208	21.0959	21.3234	55.0293	55.6224	400.412	0.878233	2.19691	101.112	-38.5485	-1.85654	0.0207954	0.00138177	0.0222565	0.000850055	1	-0.219565	2.73739	1	0	0.19	111115	0.667354	0.000155141	300.674	301.514	0.166864	0.0363853	3.69074	36.5017	15.1782	27.944
323	15:31:45	3386	0	0.464998	0.00984671	314.486	0.153623	1.53719	27.5339	6	1.42	1	2.84	28.3573	27.5339	28.384	399.991	399.203	21.0951	21.3204	55.0481	55.6366	400.401	0.86915	2.17362	101.112	-38.5485	-1.85654	0.0207954	0.00138177	0.0222565	0.000850055	1	-0.219565	2.73739	1	0	0.19	111115	0.667336	0.000153623	300.684	301.507	0.165139	0.0348414	3.69294	36.5232	15.2028	27.9456
324	15:31:55	3396	0	0.456595	0.00976073	315.254	0.152431	1.53863	27.5391	6	1.42	1	2.84	28.3548	27.5391	28.3835	400.049	399.274	21.0939	21.3175	55.0542	55.6382	400.379	0.870951	2.10731	101.112	-38.5485	-1.85654	0.0207954	0.00138177	0.0222565	0.000850055	1	-0.219565	2.73739	1	0	0.19	111115	0.667298	0.000152431	300.689	301.505	0.165481	0.0344109	3.69407	36.5346	15.2171	27.947
325	15:32:05	3406.5	0	0.431038	0.00975586	319.438	0.151962	1.53469	27.5197	6	1.42	1	2.84	28.3517	27.5197	28.3815	400.058	399.321	21.0921	21.315	55.0585	55.6405	400.381	0.843807	2.03295	101.111	-38.5485	-1.85654	0.0207954	0.00138177	0.0222565	0.000850055	1	-0.219565	2.73739	1	0	0.19	111115	0.667302	0.000151962	300.67	301.502	0.160323	0.0367505	3.68988	36.4932	15.1782	27.9357
326	15:32:16	3417	0	0.468477	0.00979283	313.618	0.151854	1.52787	27.4881	6	1.42	1	2.84	28.3459	27.4881	28.3792	400.049	399.256	21.0923	21.315	55.0771	55.6586	400.394	0.861515	2.07883	101.111	-38.5485	-1.85654	0.0207954	0.00138177	0.0222565	0.000850055	1	-0.219565	2.73739	1	0	0.19	111115	0.667324	0.000151854	300.638	301.496	0.163688	0.0402704	3.68305	36.4258	15.1108	27.917
327	15:32:26	3427	0	0.463831	0.00981812	314.521	0.152441	1.52984	27.4963	6	1.42	1	2.84	28.3443	27.4963	28.3789	400.011	399.224	21.0896	21.3131	55.0772	55.6606	400.381	0.861657	2.14276	101.111	-38.5485	-1.85654	0.0207954	0.00138177	0.0222565	0.000850055	1	-0.219565	2.73739	1	0	0.19	111115	0.667302	0.000152441	300.646	301.494	0.163715	0.0386625	3.68483	36.4434	15.1303	27.9203
328	15:32:36	3437.5	0	0.448208	0.00963626	315.717	0.149744	1.53102	27.5005	6	1.42	1	2.84	28.3428	27.5005	28.3766	400.029	399.268	21.0908	21.3104	55.084	55.6585	400.385	0.872183	2.19434	101.111	-38.5485	-1.85654	0.0207954	0.00138177	0.0222565	0.000850055	1	-0.219565	2.73739	1	0	0.19	111115	0.667308	0.000149744	300.651	301.493	0.165715	0.0392807	3.68573	36.4524	15.142	27.9216
329	15:32:47	3448	0	0.430776	0.00922418	315.467	0.143518	1.53271	27.5072	6	1.42	1	2.84	28.3421	27.5072	28.3764	400.049	399.318	21.0972	21.3077	55.103	55.6536	400.39	0.882527	2.12278	101.112	-38.5485	-1.85654	0.0207954	0.00138177	0.0222565	0.000850055	1	-0.219565	2.73739	1	0	0.19	111115	0.667316	0.000143518	300.657	301.492	0.16768	0.0414351	3.68717	36.4663	15.1586	27.9246
330	15:32:57	3458	0	0.45007	0.00932704	312.991	0.145368	1.53536	27.5206	6	1.42	1	2.84	28.3442	27.5206	28.3763	400.083	399.322	21.0971	21.3103	55.0967	55.6527	400.385	0.891511	2.13943	101.111	-38.5485	-1.85654	0.0207954	0.00138177	0.0222565	0.000850055	1	-0.219565	2.73739	1	0	0.19	111115	0.667309	0.000145368	300.671	301.494	0.169387	0.0390327	3.69008	36.4952	15.1849	27.9324
331	15:33:07	3468.5	0	0.431385	0.00950507	317.549	0.148127	1.53529	27.5212	6	1.42	1	2.84	28.3446	27.5212	28.3753	400.071	399.336	21.0951	21.3123	55.0899	55.6572	400.38	0.861475	2.05201	101.111	-38.5485	-1.85654	0.0207954	0.00138177	0.0222565	0.000850055	1	-0.219565	2.73739	1	0	0.19	111115	0.6673	0.000148127	300.671	301.495	0.16368	0.0375629	3.6902	36.4965	15.1842	27.9329
332	15:33:18	3479	0	0.431963	0.00946652	317.117	0.147769	1.53778	27.5319	6	1.42	1	2.84	28.3488	27.5319	28.3755	400.042	399.306	21.0936	21.3103	55.0753	55.6412	400.399	0.871072	2.14146	101.112	-38.5485	-1.85654	0.0207954	0.00138177	0.0222565	0.000850055	1	-0.219565	2.73739	1	0	0.19	111115	0.667332	0.000147769	300.682	301.499	0.165504	0.0368993	3.69251	36.5191	15.2088	27.9403
333	15:33:28	3489	0	0.451399	0.00937321	313.134	0.146249	1.53708	27.5273	6	1.42	1	2.84	28.3494	27.5273	28.3741	400.088	399.324	21.093	21.3075	55.0702	55.6306	400.394	0.89254	2.21755	101.112	-38.5485	-1.85654	0.0207954	0.00138177	0.0222565	0.000850055	1	-0.219565	2.73739	1	0	0.19	111115	0.667324	0.000146249	300.677	301.499	0.169583	0.0383961	3.69151	36.5093	15.2018	27.9383
334	15:33:38	3499.5	0	0.443136	0.00931288	314.096	0.145289	1.53686	27.5258	6	1.42	1	2.84	28.347	27.5258	28.3742	400.124	399.373	21.0931	21.3062	55.0773	55.6342	400.391	0.867352	2.16612	101.112	-38.5485	-1.85654	0.0207954	0.00138177	0.0222565	0.000850055	1	-0.219565	2.73739	1	0	0.19	111115	0.667318	0.000145289	300.676	301.497	0.164797	0.0387091	3.69119	36.5058	15.1995	27.9364
335	15:33:49	3510	0	0.43668	0.00917506	314.114	0.143238	1.53783	27.5303	6	1.42	1	2.84	28.3493	27.5303	28.3752	400.152	399.412	21.0964	21.3065	55.0784	55.6272	400.391	0.849938	2.10346	101.111	-38.5485	-1.85654	0.0207954	0.00138177	0.0222565	0.000850055	1	-0.219565	2.73739	1	0	0.19	111115	0.667319	0.000143238	300.68	301.499	0.161488	0.0394006	3.69216	36.5158	15.2093	27.9398
336	15:33:59	3520	0	0.440139	0.00923741	314.01	0.14419	1.53763	27.5303	6	1.42	1	2.84	28.3472	27.5303	28.375	400.138	399.392	21.0971	21.3086	55.0858	55.6378	400.398	0.862286	2.1426	101.111	-38.5485	-1.85654	0.0207954	0.00138177	0.0222565	0.000850055	1	-0.219565	2.73739	1	0	0.19	111115	0.66733	0.00014419	300.68	301.497	0.163834	0.0386748	3.69216	36.5159	15.2074	27.9387
337	15:34:09	3530.5	0	0.419296	0.00930303	318.128	0.144921	1.53458	27.516	6	1.42	1	2.84	28.3429	27.516	28.3736	400.125	399.41	21.0957	21.3082	55.0968	55.6515	400.398	0.882408	2.11328	101.111	-38.5485	-1.85654	0.0207954	0.00138177	0.0222565	0.000850055	1	-0.219565	2.73739	1	0	0.19	111115	0.667329	0.000144921	300.666	301.493	0.167658	0.039669	3.68908	36.4854	15.1772	27.9294
338	15:34:20	3541	0	0.414509	0.00942378	319.797	0.146656	1.53315	27.5084	6	1.42	1	2.84	28.3414	27.5084	28.3727	400.061	399.352	21.0909	21.306	55.0901	55.6516	400.39	0.872495	2.10458	101.112	-38.5485	-1.85654	0.0207954	0.00138177	0.0222565	0.000850055	1	-0.219565	2.73739	1	0	0.19	111115	0.667317	0.000146656	300.658	301.491	0.165774	0.0395896	3.68744	36.4689	15.163	27.9249
339	15:34:30	3551	0	0.451511	0.00916124	311.382	0.14261	1.53343	27.5077	6	1.42	1	2.84	28.3376	27.5077	28.372	400.093	399.331	21.0929	21.302	55.1051	55.6527	400.397	0.865033	2.08271	101.111	-38.5485	-1.85654	0.0207954	0.00138177	0.0222565	0.000850055	1	-0.219565	2.73739	1	0	0.19	111115	0.667328	0.00014261	300.658	301.488	0.164356	0.0411718	3.68729	36.4678	15.1658	27.9226
340	15:34:40	3561.5	0	0.417479	0.00879131	314.313	0.13693	1.53411	27.5088	6	1.42	1	2.84	28.3329	27.5088	28.3697	400.119	399.411	21.0967	21.2975	55.1311	55.6575	400.399	0.887867	2.12345	101.111	-38.5485	-1.85654	0.0207954	0.00138177	0.0222565	0.000850055	1	-0.219565	2.73739	1	0	0.19	111115	0.667331	0.00013693	300.659	301.483	0.168695	0.0432824	3.68753	36.4701	15.1726	27.9209
341	15:34:51	3572	0	0.394384	0.0087108	317.853	0.135923	1.53684	27.5207	6	1.42	1	2.84	28.3319	27.5207	28.3676	400.134	399.462	21.0968	21.2961	55.1354	55.6571	400.409	0.883476	2.17644	101.111	-38.5485	-1.85654	0.0207954	0.00138177	0.0222565	0.000850055	1	-0.219565	2.73739	1	0	0.19	111115	0.667348	0.000135923	300.671	301.482	0.16786	0.042063	3.6901	36.4957	15.1996	27.9263
342	15:35:01	3582	0	0.432258	0.00886473	312.266	0.138131	1.53477	27.5117	6	1.42	1	2.84	28.33	27.5117	28.3648	400.118	399.388	21.095	21.2976	55.1355	55.6645	400.4	0.885276	2.11785	101.109	-38.5485	-1.85654	0.0207954	0.00138177	0.0222565	0.000850055	1	-0.219565	2.73739	1	0	0.19	111115	0.667334	0.000138131	300.662	301.48	0.168202	0.0419176	3.68815	36.4768	15.1792	27.9209
343	15:35:11	3592.5	0	0.426423	0.00902348	314.67	0.140161	1.53002	27.4903	6	1.42	1	2.84	28.327	27.4903	28.3634	400.107	399.384	21.0936	21.2991	55.1402	55.6776	400.388	0.895643	2.14778	101.108	-38.5485	-1.85654	0.0207954	0.00138177	0.0222565	0.000850055	1	-0.219565	2.73739	1	0	0.19	111115	0.667313	0.000140161	300.64	301.477	0.170172	0.0433616	3.68354	36.4316	15.1325	27.9087
344	15:35:22	3603	0	0.419194	0.00891731	315.049	0.138752	1.53262	27.5019	6	1.42	1	2.84	28.3277	27.5019	28.3637	400.094	399.383	21.0943	21.2978	55.141	55.6734	400.395	0.875106	2.20548	101.109	-38.5485	-1.85654	0.0207954	0.00138177	0.0222565	0.000850055	1	-0.219565	2.73739	1	0	0.19	111115	0.667324	0.000138752	300.652	301.478	0.16627	0.0425849	3.68602	36.4558	15.158	27.9148
345	15:35:32	3613	0	0.419832	0.00891835	314.918	0.138768	1.5326	27.5009	6	1.42	1	2.84	28.3266	27.5009	28.3609	400.068	399.356	21.0925	21.296	55.1394	55.6716	400.402	0.89616	2.07934	101.109	-38.5485	-1.85654	0.0207954	0.00138177	0.0222565	0.000850055	1	-0.219565	2.73739	1	0	0.19	111115	0.667337	0.000138768	300.651	301.477	0.17027	0.0426006	3.68581	36.4539	15.158	27.9137
346	15:35:42	3623.5	0	0.419282	0.00887309	314.675	0.137921	1.53099	27.4924	6	1.42	1	2.84	28.3287	27.4924	28.3605	400.097	399.386	21.0919	21.2942	55.1308	55.6598	400.396	0.900452	2.10819	101.107	-38.5485	-1.85654	0.0207954	0.00138177	0.0222565	0.000850055	1	-0.219565	2.73739	1	0	0.19	111115	0.667326	0.000137921	300.642	301.479	0.171086	0.0444476	3.68398	36.4364	15.1422	27.9105
347	15:35:53	3634	0	0.450554	0.00883018	308.733	0.137063	1.52885	27.4817	6	1.42	1	2.84	28.3267	27.4817	28.3588	400.164	399.406	21.0915	21.2925	55.1343	55.6598	400.394	0.878847	2.08598	101.107	-38.5485	-1.85654	0.0207954	0.00138177	0.0222565	0.000850055	1	-0.219565	2.73739	1	0	0.19	111115	0.667323	0.000137063	300.632	301.477	0.166981	0.0459754	3.68167	36.4136	15.1211	27.9042
348	15:36:03	3644	0	0.437722	0.00877942	310.62	0.136087	1.52673	27.4716	6	1.42	1	2.84	28.3212	27.4716	28.3555	400.169	399.432	21.0924	21.292	55.1537	55.6758	400.392	0.873364	2.02346	101.107	-38.5485	-1.85654	0.0207954	0.00138177	0.0222565	0.000850055	1	-0.219565	2.73739	1	0	0.19	111115	0.66732	0.000136087	300.622	301.471	0.165939	0.0470484	3.67951	36.3922	15.1002	27.8964
349	15:36:13	3654.5	0	0.380852	0.00870643	320.25	0.135279	1.53033	27.4881	6	1.42	1	2.84	28.3186	27.4881	28.355	400.044	399.392	21.0932	21.2916	55.1651	55.6845	400.38	0.845487	2.05785	101.107	-38.5485	-1.85654	0.0207954	0.00138177	0.0222565	0.000850055	1	-0.219565	2.73739	1	0	0.19	111115	0.6673	0.000135279	300.638	301.469	0.160643	0.044865	3.68306	36.4273	15.1357	27.9034
350	15:36:24	3665	0	0.35717	0.00876113	324.873	0.135838	1.52711	27.4729	6	1.42	1	2.84	28.3174	27.4729	28.3519	399.896	399.28	21.0919	21.2911	55.1667	55.6871	400.386	0.860764	2.08683	101.107	-38.5485	-1.85654	0.0207954	0.00138177	0.0222565	0.000850055	1	-0.219565	2.73739	1	0	0.19	111115	0.66731	0.000135838	300.623	301.467	0.163545	0.0464601	3.67979	36.395	15.1039	27.8952
351	15:36:34	3675	0	0.404357	0.00887934	317.19	0.137479	1.52506	27.4634	6	1.42	1	2.84	28.3142	27.4634	28.3499	399.833	399.145	21.0894	21.291	55.17	55.6972	400.392	0.853012	2.13556	101.107	-38.5485	-1.85654	0.0207954	0.00138177	0.0222565	0.000850055	1	-0.219565	2.73739	1	0	0.19	111115	0.667321	0.000137479	300.613	301.464	0.162072	0.0464681	3.67774	36.3746	15.0836	27.8888
352	15:36:44	3685.5	0	0.433569	0.00865801	310.035	0.133944	1.52374	27.4556	6	1.42	1	2.84	28.3152	27.4556	28.3486	399.898	399.168	21.0909	21.2873	55.1713	55.686	400.398	0.877441	2.12669	101.108	-38.5485	-1.85654	0.0207954	0.00138177	0.0222565	0.000850055	1	-0.219565	2.73739	1	0	0.19	111115	0.667329	0.000133944	300.606	301.465	0.166714	0.0494534	3.67605	36.3577	15.0704	27.8854
353	15:36:55	3696	0	0.463013	0.00859116	304.026	0.133248	1.52754	27.472	6	1.42	1	2.84	28.3147	27.472	28.3486	400.002	399.229	21.0894	21.2848	55.1687	55.6796	400.39	0.883552	2.0684	101.107	-38.5485	-1.85654	0.0207954	0.00138177	0.0222565	0.000850055	1	-0.219565	2.73739	1	0	0.19	111115	0.667317	0.000133248	300.622	301.465	0.167875	0.0475809	3.67958	36.393	15.1082	27.8933
354	15:37:05	3706	0	0.434569	0.00860617	309.385	0.133308	1.52558	27.463	6	1.42	1	2.84	28.3149	27.463	28.3469	399.921	399.19	21.0896	21.2851	55.1688	55.6805	400.393	0.8443	2.06143	101.107	-38.5485	-1.85654	0.0207954	0.00138177	0.0222565	0.000850055	1	-0.219565	2.73739	1	0	0.19	111115	0.667322	0.000133308	300.613	301.465	0.160417	0.0486762	3.67766	36.3739	15.0888	27.889
355	15:37:15	3716.5	0	0.413035	0.00850084	312.451	0.131445	1.52288	27.4494	6	1.42	1	2.84	28.3156	27.4494	28.3433	399.914	399.216	21.0899	21.2827	55.1669	55.6719	400.381	0.866497	2.12986	101.107	-38.5485	-1.85654	0.0207954	0.00138177	0.0222565	0.000850055	1	-0.219565	2.73739	1	0	0.19	111115	0.667301	0.000131445	300.599	301.466	0.164635	0.0515593	3.67472	36.3447	15.062	27.8825
356	15:37:26	3727	0	0.412634	0.00836501	311.34	0.129298	1.52227	27.4461	6	1.42	1	2.84	28.3128	27.4461	28.3443	399.97	399.274	21.0921	21.2817	55.1808	55.6777	400.391	0.885333	2.15358	101.108	-38.5485	-1.85654	0.0207954	0.00138177	0.0222565	0.000850055	1	-0.219565	2.73739	1	0	0.19	111115	0.667318	0.000129298	300.596	301.463	0.168213	0.0527362	3.67402	36.3376	15.0559	27.8795
357	15:37:36	3737	0	0.441904	0.00826333	304.8	0.127814	1.52325	27.4515	6	1.42	1	2.84	28.313	27.4515	28.3452	400.05	399.311	21.096	21.2835	55.1921	55.6826	400.397	0.882761	2.17401	101.108	-38.5485	-1.85654	0.0207954	0.00138177	0.0222565	0.000850055	1	-0.219565	2.73739	1	0	0.19	111115	0.667329	0.000127814	300.601	301.463	0.167725	0.0527784	3.67517	36.3491	15.0656	27.8822
358	15:37:46	3747.5	0	0.449058	0.00835806	304.373	0.129638	1.52748	27.4725	6	1.42	1	2.84	28.316	27.4725	28.3459	400.058	399.307	21.0965	21.2866	55.1845	55.6813	400.398	0.903044	2.06711	101.107	-38.5485	-1.85654	0.0207954	0.00138177	0.0222565	0.000850055	1	-0.219565	2.73739	1	0	0.19	111115	0.66733	0.000129638	300.623	301.466	0.171578	0.0495191	3.6797	36.3941	15.1075	27.8943
359	15:37:57	3758	0	0.400633	0.00843854	314.272	0.130816	1.5267	27.4698	6	1.42	1	2.84	28.3144	27.4698	28.3464	399.978	399.299	21.0965	21.2883	55.1877	55.6896	400.384	0.877124	2.09338	101.107	-38.5485	-1.85654	0.0207954	0.00138177	0.0222565	0.000850055	1	-0.219565	2.73739	1	0	0.19	111115	0.667307	0.000130816	300.62	301.464	0.166654	0.0490283	3.67911	36.3882	15.0999	27.8921
360	15:38:07	3768	0	0.430671	0.00843304	308.58	0.130797	1.52746	27.4742	6	1.42	1	2.84	28.3172	27.4742	28.3467	400.028	399.305	21.0985	21.2904	55.1856	55.6871	400.378	0.873285	2.11814	101.107	-38.5485	-1.85654	0.0207954	0.00138177	0.0222565	0.000850055	1	-0.219565	2.73739	1	0	0.19	111115	0.667297	0.000130797	300.624	301.467	0.165924	0.0488234	3.68006	36.3978	15.1074	27.8957
361	15:38:17	3778.5	0	0.424102	0.00862141	311.502	0.133849	1.52905	27.4818	6	1.42	1	2.84	28.3219	27.4818	28.3471	399.98	399.264	21.0942	21.2905	55.1604	55.6731	400.396	0.843094	2.14025	101.108	-38.5485	-1.85654	0.0207954	0.00138177	0.0222565	0.000850055	1	-0.219565	2.73739	1	0	0.19	111115	0.667326	0.000133849	300.632	301.472	0.160188	0.0468614	3.68169	36.4135	15.123	27.9018
362	15:38:28	3789	0	0.408609	0.00852644	313.454	0.132342	1.52863	27.4791	6	1.42	1	2.84	28.3211	27.4791	28.3455	399.89	399.199	21.0951	21.2892	55.1632	55.6715	400.418	0.833262	2.06189	101.107	-38.5485	-1.85654	0.0207954	0.00138177	0.0222565	0.000850055	1	-0.219565	2.73739	1	0	0.19	111115	0.667364	0.000132342	300.629	301.471	0.15832	0.0478374	3.68112	36.4081	15.1189	27.9001
363	15:38:38	3799.5	0	0.524497	0.00852952	291.974	0.132335	1.528	27.4751	6	1.42	1	2.84	28.3198	27.4751	28.3462	400.081	399.216	21.0929	21.287	55.1619	55.6697	400.406	0.875797	2.1949	101.107	-38.5485	-1.85654	0.0207954	0.00138177	0.0222565	0.000850055	1	-0.219565	2.73739	1	0	0.19	111115	0.667344	0.000132335	300.625	301.47	0.166401	0.0482919	3.68025	36.3997	15.1127	27.8975
364	15:38:48	3809.5	0	0.466373	0.00855036	303.04	0.132585	1.52718	27.4702	6	1.42	1	2.84	28.3157	27.4702	28.3469	400.049	399.271	21.0899	21.2843	55.1668	55.6757	400.394	0.87123	2.16989	101.108	-38.5485	-1.85654	0.0207954	0.00138177	0.0222565	0.000850055	1	-0.219565	2.73739	1	0	0.19	111115	0.667324	0.000132585	300.62	301.466	0.165534	0.0482521	3.6792	36.3888	15.1045	27.8929
365	15:38:59	3820	0	0.428414	0.00848949	309.579	0.131651	1.52725	27.4691	6	1.42	1	2.84	28.3139	27.4691	28.3466	400.066	399.345	21.0886	21.2816	55.1688	55.6742	400.398	0.850315	2.1275	101.107	-38.5485	-1.85654	0.0207954	0.00138177	0.0222565	0.000850055	1	-0.219565	2.73739	1	0	0.19	111115	0.667331	0.000131651	300.619	301.464	0.16156	0.0485691	3.67897	36.387	15.1053	27.8915
366	15:39:09	3830.5	0	0.42785	0.00843771	309.221	0.130672	1.52519	27.4593	6	1.42	1	2.84	28.314	27.4593	28.3455	400.079	399.36	21.0894	21.281	55.1705	55.6724	400.385	0.879956	2.06451	101.107	-38.5485	-1.85654	0.0207954	0.00138177	0.0222565	0.000850055	1	-0.219565	2.73739	1	0	0.19	111115	0.667308	0.000130672	300.609	301.464	0.167192	0.0504501	3.67685	36.366	15.085	27.8867
367	15:39:20	3841	0	0.436749	0.00842534	307.461	0.130353	1.52369	27.452	6	1.42	1	2.84	28.3128	27.452	28.3432	400.116	399.383	21.0894	21.2806	55.1741	55.6744	400.383	0.87222	2.09901	101.106	-38.5485	-1.85654	0.0207954	0.00138177	0.0222565	0.000850055	1	-0.219565	2.73739	1	0	0.19	111115	0.667305	0.000130353	300.602	301.463	0.165722	0.0514005	3.67528	36.3508	15.0703	27.8824
368	15:39:30	3851.5	0	0.37414	0.00828074	318.004	0.127969	1.52187	27.4438	6	1.42	1	2.84	28.3103	27.4438	28.3426	400.004	399.367	21.0937	21.2814	55.1917	55.6836	400.378	0.874155	2.06882	101.105	-38.5485	-1.85654	0.0207954	0.00138177	0.0222565	0.000850055	1	-0.219565	2.73739	1	0	0.19	111115	0.667297	0.000127969	300.594	301.46	0.16609	0.0533529	3.67351	36.3337	15.0524	27.8771
369	15:39:41	3862	0	0.356655	0.008143	320.177	0.125681	1.51989	27.435	6	1.42	1	2.84	28.3072	27.435	28.3406	399.943	399.333	21.0978	21.2821	55.2136	55.6963	400.364	0.865174	2.08416	101.105	-38.5485	-1.85654	0.0207954	0.00138177	0.0222565	0.000850055	1	-0.219565	2.73739	1	0	0.19	111115	0.667273	0.000125681	300.585	301.457	0.164383	0.0552204	3.67163	36.3148	15.0327	27.8711
370	15:39:51	3872	0	0.395477	0.00834655	314.426	0.128811	1.51985	27.4355	6	1.42	1	2.84	28.3057	27.4355	28.3404	399.931	399.261	21.0947	21.2837	55.2109	55.705	400.37	0.840049	2.14579	101.105	-38.5485	-1.85654	0.0207954	0.00138177	0.0222565	0.000850055	1	-0.219565	2.73739	1	0	0.19	111115	0.667284	0.000128811	300.585	301.456	0.159609	0.0533445	3.67173	36.316	15.0324	27.8706
371	15:40:01	3882.5	0	0.428798	0.00843508	308.874	0.130528	1.52396	27.4546	6	1.42	1	2.84	28.3125	27.4546	28.3421	399.926	399.205	21.0923	21.2837	55.1842	55.685	400.397	0.870379	2.14716	101.105	-38.5485	-1.85654	0.0207954	0.00138177	0.0222565	0.000850055	1	-0.219565	2.73739	1	0	0.19	111115	0.667329	0.000130528	300.605	301.463	0.165372	0.0509196	3.67585	36.3568	15.0731	27.8836
372	15:40:12	3893	0	0.398414	0.00853245	315.481	0.131675	1.51988	27.4354	6	1.42	1	2.84	28.3139	27.4354	28.34	399.905	399.229	21.0903	21.2834	55.1738	55.6784	400.392	0.896832	2.1024	101.104	-38.5485	-1.85654	0.0207954	0.00138177	0.0222565	0.000850055	1	-0.219565	2.73739	1	0	0.19	111115	0.667319	0.000131675	300.585	301.464	0.170398	0.053135	3.67172	36.3162	15.0328	27.8746
373	15:40:22	3903	0	0.448904	0.00854164	306.181	0.131874	1.52054	27.4384	6	1.42	1	2.84	28.3139	27.4384	28.3419	399.972	399.22	21.0898	21.2833	55.1714	55.6776	400.394	0.877918	2.13854	101.104	-38.5485	-1.85654	0.0207954	0.00138177	0.0222565	0.000850055	1	-0.219565	2.73739	1	0	0.19	111115	0.667323	0.000131874	300.588	301.464	0.166804	0.0525996	3.67236	36.3226	15.0394	27.8761
374	15:40:32	3913.5	0	0.423579	0.00837653	309.345	0.129386	1.52117	27.4406	6	1.42	1	2.84	28.3132	27.4406	28.3405	399.947	399.235	21.0919	21.2817	55.1783	55.6752	400.39	0.874515	2.09939	101.104	-38.5485	-1.85654	0.0207954	0.00138177	0.0222565	0.000850055	1	-0.219565	2.73739	1	0	0.19	111115	0.667316	0.000129386	300.591	301.463	0.166158	0.0534411	3.67284	36.3273	15.0456	27.8769
375	15:40:43	3924	0	0.421837	0.00843068	310.169	0.130158	1.52046	27.4382	6	1.42	1	2.84	28.3108	27.4382	28.3396	399.924	399.214	21.0926	21.2835	55.1877	55.6871	400.38	0.853637	2.11377	101.104	-38.5485	-1.85654	0.0207954	0.00138177	0.0222565	0.000850055	1	-0.219565	2.73739	1	0	0.19	111115	0.6673	0.000130158	300.588	301.461	0.162191	0.0530153	3.67231	36.322	15.0385	27.8745
376	15:40:53	3934	0	0.426436	0.00844625	309.457	0.13024	1.51862	27.4297	6	1.42	1	2.84	28.3096	27.4297	28.3376	399.925	399.208	21.0927	21.2837	55.1915	55.692	400.387	0.852707	2.12417	101.104	-38.5485	-1.85654	0.0207954	0.00138177	0.0222565	0.000850055	1	-0.219565	2.73739	1	0	0.19	111115	0.667311	0.00013024	300.58	301.46	0.162014	0.0539453	3.67048	36.3041	15.0204	27.8696
377	15:41:03	3944.5	0	0.443446	0.00835367	305.39	0.128587	1.51592	27.4163	6	1.42	1	2.84	28.3048	27.4163	28.3366	399.979	399.237	21.0937	21.2823	55.209	55.7034	400.388	0.888638	2.11042	101.103	-38.5485	-1.85654	0.0207954	0.00138177	0.0222565	0.000850055	1	-0.219565	2.73739	1	0	0.19	111115	0.667313	0.000128587	300.566	301.455	0.168841	0.0559686	3.66762	36.2761	14.9939	27.8605
378	15:41:13	3955	0	0.436372	0.00822232	305.421	0.126933	1.52022	27.436	6	1.42	1	2.84	28.3094	27.436	28.3404	400.001	399.271	21.0954	21.2815	55.2008	55.6881	400.395	0.880488	2.06448	101.103	-38.5485	-1.85654	0.0207954	0.00138177	0.0222565	0.000850055	1	-0.219565	2.73739	1	0	0.19	111115	0.667325	0.000126933	300.586	301.459	0.167293	0.0547831	3.67185	36.3179	15.0364	27.8727
379	15:41:23	3965	0	0.470614	0.00838675	300.54	0.12933	1.51866	27.4289	6	1.42	1	2.84	28.3103	27.4289	28.34	399.986	399.203	21.0924	21.282	55.1882	55.6842	400.394	0.885156	2.01762	101.102	-38.5485	-1.85654	0.0207954	0.00138177	0.0222565	0.000850055	1	-0.219565	2.73739	1	0	0.19	111115	0.667324	0.00012933	300.579	301.46	0.16818	0.0546723	3.67031	36.3031	15.021	27.8696
380	15:41:34	3975.5	0	0.47168	0.0083719	300.111	0.128906	1.51637	27.4164	6	1.42	1	2.84	28.3062	27.4164	28.3394	399.902	399.119	21.089	21.2781	55.1919	55.687	400.386	0.881199	2.0931	101.102	-38.5485	-1.85654	0.0207954	0.00138177	0.0222565	0.000850055	1	-0.219565	2.73739	1	0	0.19	111115	0.667311	0.000128906	300.566	301.456	0.167428	0.0559915	3.66762	36.2765	14.9984	27.8613
Remark=	"15:41:46 CO2 Mixer: CO2R -> 400 uml"
Remark=	"15:41:46 Coolers: Off"
Remark=	"15:41:46 Flow: Fixed -> 400 umol/s"
[truncated: 10 more columns]

## Sheet: 0625-1oe5-ad-tip-
OPEN 6.3.4	Unnamed: 1	Unnamed: 2	Unnamed: 3	Unnamed: 4	Unnamed: 5	Unnamed: 6	Unnamed: 7	Unnamed: 8	Unnamed: 9	Unnamed: 10	Unnamed: 11	Unnamed: 12	Unnamed: 13	Unnamed: 14	Unnamed: 15	Unnamed: 16	Unnamed: 17	Unnamed: 18	Unnamed: 19	Unnamed: 20	Unnamed: 21	Unnamed: 22	Unnamed: 23	Unnamed: 24	Unnamed: 25	Unnamed: 26	Unnamed: 27	Unnamed: 28	Unnamed: 29	Unnamed: 30	Unnamed: 31	Unnamed: 32	Unnamed: 33	Unnamed: 34	Unnamed: 35	Unnamed: 36	Unnamed: 37	Unnamed: 38	Unnamed: 39	Unnamed: 40	Unnamed: 41	Unnamed: 42	Unnamed: 43	Unnamed: 44	Unnamed: 45	Unnamed: 46	Unnamed: 47	Unnamed: 48	Unnamed: 49
Tue Jun 25 2024 11:44:36
Unit=	PSC-0289
LightSource=	Sun+Sky	1	0.19
A/D AvgTime=	4
Log AvgTime=	15
Config=	/User/Configs/UserPrefs/FactoryDefault_6.3.xml
Remark=
Obs	HHMMSS	FTime	EBal?	Photo	Cond	Ci	Trmmol	VpdL	CTleaf	Area	BLC_1	StmRat	BLCond	Tair	Tleaf	TBlk	CO2R	CO2S	H2OR	H2OS	RH_R	RH_S	Flow	PARi	PARo	Press	CsMch	HsMch	CsMchSD	HsMchSD	CrMchSD	HrMchSD	StableF	BLCslope	BLCoffst	f_parin	f_parout	alphaK	Status	fda	Trans	Tair_K	Twall_K	R(W/m2)	Tl-Ta	SVTleaf	h2o_i	h20diff	CTair
in	in	in	in	out	out	out	out	out	out	in	out	in	out	in	in	in	in	in	in	in	in	in	in	in	in	in	in	in	in	in	in	in	in	in	in	in	in	in	in	out	out	out	out	out	out	out	out	out	out
Remark=	"11:44:36 Launched AutoProg /User/Configs/AutoProgs/AutoLog2"
Remark=	"11:44:44 CO2 Mixer: CO2R -> 400 uml"
Remark=	"11:44:44 Coolers: Off"
Remark=	"11:44:44 Flow: Fixed -> 500 umol/s"
1	11:44:54	29.5	0	0.0146209	-0.000671742	423.632	-0.0113514	1.66017	28.0669	6	1.42	1	2.84	28.9148	28.0669	28.9384	399.957	399.945	21.2435	21.2302	53.7454	53.7119	500.505	0.851468	1.87724	101.247	-38.5039	-1.86566	0.0830711	0.00263747	0.0860792	0.0024282	1	-0.219565	2.73739	1	0	0.19	111115	0.834176	-1.13514e-05	301.217	302.065	0.161779	0.121033	3.80966	37.6275	16.3973	28.4908
2	11:45:04	40	0	0.1435	-0.000671062	726.78	-0.0113538	1.66218	28.0762	6	1.42	1	2.84	28.9223	28.0762	28.9386	400.117	399.951	21.2443	21.231	53.7245	53.6908	500.468	0.882371	1.86883	101.246	-38.5039	-1.86566	0.0830711	0.00263747	0.0860792	0.0024282	1	-0.219565	2.73739	1	0	0.19	111115	0.834113	-1.13538e-05	301.226	302.072	0.167651	0.120852	3.81173	37.6481	16.4172	28.4992
3	11:45:14	50	0	0.177625	-0.000781823	747.883	-0.0132235	1.66157	28.0736	6	1.42	1	2.84	28.9223	28.0736	28.9401	400.193	399.987	21.2467	21.2312	53.7277	53.6892	500.483	0.86019	1.86202	101.246	-38.5039	-1.86566	0.0830711	0.00263747	0.0860792	0.0024282	1	-0.219565	2.73739	1	0	0.19	111115	0.834138	-1.32235e-05	301.224	302.072	0.163436	0.122098	3.81115	37.6424	16.4112	28.498
4	11:45:25	60.5	0	0.129519	-0.00070232	680.319	-0.011905	1.66526	28.0907	6	1.42	1	2.84	28.92	28.0907	28.9441	400.112	399.962	21.2463	21.2324	53.7354	53.6999	500.475	0.827326	1.89097	101.246	-38.5039	-1.86566	0.0830711	0.00263747	0.0860792	0.0024282	1	-0.219565	2.73739	1	0	0.19	111115	0.834125	-1.1905e-05	301.241	302.07	0.157192	0.118763	3.81496	37.68	16.4476	28.5054
5	11:45:35	71	0	0.100761	-0.000579413	663.562	-0.00983072	1.66686	28.0983	6	1.42	1	2.84	28.9239	28.0983	28.945	399.914	399.798	21.2447	21.2332	53.7197	53.69	500.465	0.826496	1.85134	101.246	-38.5039	-1.86566	0.0830711	0.00263747	0.0860792	0.0024282	0.666667	-0.219565	2.73739	1	0	0.19	111115	0.834109	-9.83072e-06	301.248	302.074	0.157034	0.117241	3.81665	37.6966	16.4634	28.5111
6	11:45:45	81	0	0.129367	-0.000552514	758.549	-0.0093645	1.66515	28.0901	6	1.42	1	2.84	28.9244	28.0901	28.9435	399.835	399.685	21.243	21.232	53.7126	53.6846	500.481	0.871962	1.81341	101.246	-38.5039	-1.86566	0.0830711	0.00263747	0.0860792	0.0024282	1	-0.219565	2.73739	1	0	0.19	111115	0.834135	-9.3645e-06	301.24	302.074	0.165673	0.118278	3.81481	37.6785	16.4465	28.5073
7	11:45:56	91.5	0	0.154092	-0.000673453	750.14	-0.0114112	1.66464	28.0864	6	1.42	1	2.84	28.9268	28.0864	28.9442	399.883	399.704	21.2424	21.229	53.7055	53.6719	500.493	0.86195	1.85115	101.247	-38.5039	-1.86566	0.0830711	0.00263747	0.0860792	0.0024282	1	-0.219565	2.73739	1	0	0.19	111115	0.834155	-1.14112e-05	301.236	302.077	0.163771	0.120078	3.814	37.6705	16.4415	28.5066
8	11:46:06	102	0	0.211669	-0.000661076	894.466	-0.0112048	1.66513	28.0886	6	1.42	1	2.84	28.9333	28.0886	28.9439	400.062	399.813	21.242	21.2289	53.6851	53.6517	500.492	0.861003	1.9095	101.247	-38.5039	-1.86566	0.0830711	0.00263747	0.0860792	0.0024282	1	-0.219565	2.73739	1	0	0.19	111115	0.834153	-1.12048e-05	301.239	302.083	0.163591	0.120563	3.81449	37.6752	16.4463	28.511
9	11:46:17	112.5	0	0.141724	-0.000703285	707.224	-0.0119375	1.66748	28.0985	6	1.42	1	2.84	28.9374	28.0985	28.9446	400.06	399.895	21.2417	21.2277	53.6692	53.6341	500.474	0.834888	1.91401	101.245	-38.5039	-1.86566	0.0830711	0.00263747	0.0860792	0.0024282	1	-0.219565	2.73739	1	0	0.19	111115	0.834124	-1.19375e-05	301.248	302.087	0.158629	0.120106	3.81668	37.6973	16.4697	28.518
10	11:46:27	122.5	0	0.154621	-0.000781265	701.533	-0.0132586	1.66713	28.096	6	1.42	1	2.84	28.9327	28.096	28.9451	400.08	399.901	21.2412	21.2257	53.682	53.6426	500.464	0.86411	1.82408	101.245	-38.5039	-1.86566	0.0830711	0.00263747	0.0860792	0.0024282	1	-0.219565	2.73739	1	0	0.19	111115	0.834106	-1.32586e-05	301.246	302.083	0.164181	0.120523	3.81613	37.692	16.4663	28.5143
11	11:46:37	133	0	0.184756	-0.000788111	759.176	-0.0133758	1.66724	28.0966	6	1.42	1	2.84	28.9307	28.0966	28.9436	400.126	399.911	21.2415	21.2258	53.6888	53.6495	500.467	0.840663	1.83421	101.245	-38.5039	-1.86566	0.0830711	0.00263747	0.0860792	0.0024282	1	-0.219565	2.73739	1	0	0.19	111115	0.834112	-1.33758e-05	301.247	302.081	0.159726	0.120194	3.81626	37.6932	16.4674	28.5137
12	11:46:48	143.5	0	0.204904	-0.000809393	788.824	-0.0136666	1.65876	28.0582	6	1.42	1	2.84	28.9231	28.0582	28.943	400.163	399.924	21.2416	21.2256	53.7108	53.6706	500.462	0.833087	1.84949	101.245	-38.5039	-1.86566	0.0830711	0.00263747	0.0860792	0.0024282	1	-0.219565	2.73739	1	0	0.19	111115	0.834103	-1.36666e-05	301.208	302.073	0.158287	0.124415	3.80774	37.6092	16.3836	28.4907
13	11:46:58	153.5	0	0.123478	-0.000750172	649.056	-0.0126479	1.65636	28.047	6	1.42	1	2.84	28.9162	28.047	28.941	400.044	399.902	21.2395	21.2247	53.7287	53.6914	500.479	0.866741	1.81603	101.245	-38.5039	-1.86566	0.0830711	0.00263747	0.0860792	0.0024282	1	-0.219565	2.73739	1	0	0.19	111115	0.834131	-1.26479e-05	301.197	302.066	0.164681	0.124547	3.80526	37.5845	16.3599	28.4816
14	11:47:08	164	0	0.121882	-0.000740324	649.105	-0.0124756	1.65556	28.0425	6	1.42	1	2.84	28.919	28.0425	28.9407	400.029	399.889	21.2372	21.2226	53.7168	53.68	500.482	0.874514	1.83209	101.246	-38.5039	-1.86566	0.0830711	0.00263747	0.0860792	0.0024282	1	-0.219565	2.73739	1	0	0.19	111115	0.834137	-1.24756e-05	301.193	302.069	0.166158	0.125454	3.80426	37.5745	16.3519	28.4808
15	11:47:19	174.5	0	0.131866	-0.00078434	654.604	-0.0132525	1.6599	28.0615	6	1.42	1	2.84	28.9172	28.0615	28.9429	400.073	399.921	21.2367	21.2212	53.7192	53.6798	500.48	0.857975	1.75905	101.246	-38.5039	-1.86566	0.0830711	0.00263747	0.0860792	0.0024282	1	-0.219565	2.73739	1	0	0.19	111115	0.834134	-1.32525e-05	301.211	302.067	0.163015	0.12304	3.80846	37.616	16.3948	28.4893
16	11:47:29	184.5	0	0.174353	-0.000656963	808.183	-0.0110939	1.65902	28.058	6	1.42	1	2.84	28.9167	28.058	28.9402	400.159	399.956	21.2355	21.2225	53.718	53.6842	500.478	0.832273	1.81821	101.246	-38.5039	-1.86566	0.0830711	0.00263747	0.0860792	0.0024282	1	-0.219565	2.73739	1	0	0.19	111115	0.83413	-1.10939e-05	301.208	302.067	0.158132	0.122295	3.8077	37.6085	16.3861	28.4874
17	11:47:39	195	0	0.158953	-0.000570934	828.679	-0.00964686	1.66003	28.0638	6	1.42	1	2.84	28.9191	28.0638	28.9384	400.091	399.905	21.2365	21.2252	53.7123	53.6831	500.46	0.866741	1.84219	101.245	-38.5039	-1.86566	0.0830711	0.00263747	0.0860792	0.0024282	1	-0.219565	2.73739	1	0	0.19	111115	0.8341	-9.64686e-06	301.214	302.069	0.164681	0.121207	3.80897	37.6214	16.3962	28.4914
18	11:47:50	205.5	0	0.0846757	-0.00065548	593.014	-0.011099	1.66349	28.0786	6	1.42	1	2.84	28.9201	28.0786	28.9394	399.907	399.811	21.2367	21.2237	53.7097	53.6768	500.491	0.86156	1.91588	101.244	-38.5039	-1.86566	0.0830711	0.00263747	0.0860792	0.0024282	1	-0.219565	2.73739	1	0	0.19	111115	0.834151	-1.1099e-05	301.229	302.07	0.163696	0.120072	3.81226	37.6541	16.4304	28.4994
19	11:48:00	215.5	0	0.125702	-0.000609582	714.61	-0.0103154	1.66248	28.0745	6	1.42	1	2.84	28.9231	28.0745	28.9374	399.965	399.819	21.2365	21.2244	53.701	53.6697	500.483	0.866327	1.88167	101.245	-38.5039	-1.86566	0.0830711	0.00263747	0.0860792	0.0024282	1	-0.219565	2.73739	1	0	0.19	111115	0.834138	-1.03154e-05	301.224	302.073	0.164602	0.120646	3.81134	37.6448	16.4204	28.4988
20	11:48:10	226	0	0.117729	-0.000620689	688.537	-0.0104926	1.6608	28.067	6	1.42	1	2.84	28.9229	28.067	28.9355	399.967	399.831	21.2368	21.2245	53.7012	53.6699	500.485	0.850693	1.81233	101.245	-38.5039	-1.86566	0.0830711	0.00263747	0.0860792	0.0024282	1	-0.219565	2.73739	1	0	0.19	111115	0.834141	-1.04926e-05	301.217	302.073	0.161632	0.121675	3.80968	37.6282	16.4037	28.4949
21	11:48:21	236.5	0	0.12245	-0.000702918	664.054	-0.0118659	1.65845	28.0563	6	1.42	1	2.84	28.916	28.0563	28.9364	399.894	399.753	21.2381	21.2241	53.7245	53.6896	500.477	0.837079	1.79125	101.246	-38.5039	-1.86566	0.0830711	0.00263747	0.0860792	0.0024282	1	-0.219565	2.73739	1	0	0.19	111115	0.834128	-1.18659e-05	301.206	302.066	0.159045	0.122826	3.80731	37.6045	16.3804	28.4862
22	11:48:31	246.5	0	0.0918939	-0.000829801	563.9	-0.0140052	1.65807	28.0538	6	1.42	1	2.84	28.9132	28.0538	28.9353	399.869	399.765	21.2388	21.2224	53.7364	53.6954	500.481	0.869725	1.85252	101.247	-38.5039	-1.86566	0.0830711	0.00263747	0.0860792	0.0024282	1	-0.219565	2.73739	1	0	0.19	111115	0.834135	-1.40052e-05	301.204	302.063	0.165248	0.123913	3.80677	37.599	16.3766	28.4835
23	11:48:41	257	0	0.168014	-0.000677823	780.294	-0.0114617	1.66126	28.0688	6	1.42	1	2.84	28.9142	28.0688	28.9371	399.934	399.738	21.2372	21.2238	53.7308	53.6963	500.5	0.867076	1.85825	101.246	-38.5039	-1.86566	0.0830711	0.00263747	0.0860792	0.0024282	1	-0.219565	2.73739	1	0	0.19	111115	0.834167	-1.14617e-05	301.219	302.064	0.164744	0.120788	3.81008	37.6319	16.4081	28.4915
24	11:48:52	267.5	0	0.18187	-0.000568534	894.05	-0.00957756	1.65513	28.0413	6	1.42	1	2.84	28.9122	28.0413	28.9362	399.956	399.742	21.2353	21.2241	53.7324	53.7033	500.491	0.867154	1.88141	101.246	-38.5039	-1.86566	0.0830711	0.00263747	0.0860792	0.0024282	1	-0.219565	2.73739	1	0	0.19	111115	0.834152	-9.57756e-06	301.191	302.062	0.164759	0.123233	3.80399	37.5717	16.3475	28.4767
25	11:49:02	277.5	0	0.138125	-0.000578761	765.851	-0.00974641	1.65454	28.0387	6	1.42	1	2.84	28.9111	28.0387	28.9337	399.931	399.77	21.2357	21.2243	53.7364	53.7069	500.481	0.83	1.88808	101.246	-38.5039	-1.86566	0.0830711	0.00263747	0.0860792	0.0024282	1	-0.219565	2.73739	1	0	0.19	111115	0.834134	-9.74641e-06	301.189	302.061	0.1577	0.12344	3.80341	37.566	16.3418	28.4749
26	11:49:12	288	0	0.150802	-0.000559881	814.283	-0.00943737	1.6561	28.046	6	1.42	1	2.84	28.9124	28.046	28.9345	399.946	399.77	21.2358	21.2247	53.7324	53.7036	500.47	0.846915	1.82141	101.246	-38.5039	-1.86566	0.0830711	0.00263747	0.0860792	0.0024282	1	-0.219565	2.73739	1	0	0.19	111115	0.834117	-9.43737e-06	301.196	302.062	0.160914	0.122523	3.80502	37.5819	16.3572	28.4792
27	11:49:23	298.5	0	0.152373	-0.000572809	809.014	-0.00966038	1.65696	28.0494	6	1.42	1	2.84	28.9109	28.0494	28.9344	399.956	399.778	21.235	21.2237	53.7346	53.7056	500.487	0.879798	1.92823	101.246	-38.5039	-1.86566	0.0830711	0.00263747	0.0860792	0.0024282	1	-0.219565	2.73739	1	0	0.19	111115	0.834145	-9.66038e-06	301.199	302.061	0.167162	0.122061	3.80578	37.5894	16.3657	28.4802
28	11:49:33	308.5	0	0.140752	-0.000618395	748.439	-0.0104521	1.66053	28.065	6	1.42	1	2.84	28.9109	28.065	28.9359	400.02	399.856	21.235	21.2228	53.7348	53.7037	500.491	0.887772	2.00215	101.246	-38.5039	-1.86566	0.0830711	0.00263747	0.0860792	0.0024282	1	-0.219565	2.73739	1	0	0.19	111115	0.834152	-1.04521e-05	301.215	302.061	0.168677	0.120382	3.80924	37.6238	16.401	28.488
29	11:49:43	319	0	0.133579	-0.000551956	771.176	-0.00932383	1.65963	28.0615	6	1.42	1	2.84	28.9142	28.0615	28.9363	400.003	399.848	21.2351	21.2241	53.7248	53.6969	500.483	0.849845	1.93773	101.245	-38.5039	-1.86566	0.0830711	0.00263747	0.0860792	0.0024282	1	-0.219565	2.73739	1	0	0.19	111115	0.834139	-9.32383e-06	301.212	302.064	0.161471	0.120642	3.80847	37.6163	16.3922	28.4878
30	11:49:54	329.5	0	0.187465	-0.000516941	961.531	-0.00873554	1.66025	28.0645	6	1.42	1	2.84	28.9161	28.0645	28.9358	400.013	399.793	21.2348	21.2246	53.717	53.6916	500.491	0.873744	1.89839	101.245	-38.5039	-1.86566	0.0830711	0.00263747	0.0860792	0.0024282	1	-0.219565	2.73739	1	0	0.19	111115	0.834152	-8.73554e-06	301.215	302.066	0.166011	0.120262	3.80914	37.6229	16.3983	28.4903
31	11:50:04	339.5	0	0.189709	-0.000452928	1050.27	-0.0076643	1.66254	28.0748	6	1.42	1	2.84	28.9167	28.0748	28.9356	400.049	399.825	21.2334	21.2245	53.7113	53.6891	500.49	0.863537	1.93	101.245	-38.5039	-1.86566	0.0830711	0.00263747	0.0860792	0.0024282	1	-0.219565	2.73739	1	0	0.19	111115	0.83415	-7.6643e-06	301.225	302.067	0.164072	0.118415	3.81141	37.6454	16.421	28.4957
32	11:50:14	350	0	0.197883	-0.000648683	870.71	-0.0109866	1.6639	28.0803	6	1.42	1	2.84	28.9167	28.0803	28.9374	400.166	399.935	21.236	21.2231	53.7177	53.6859	500.479	0.850302	1.96854	101.245	-38.5039	-1.86566	0.0830711	0.00263747	0.0860792	0.0024282	1	-0.219565	2.73739	1	0	0.19	111115	0.834132	-1.09866e-05	301.23	302.067	0.161557	0.119304	3.81264	37.6575	16.4344	28.4985
33	11:50:25	360.5	0	0.143442	-0.000790841	675.585	-0.0133583	1.65939	28.0604	6	1.42	1	2.84	28.9135	28.0604	28.9368	400.144	399.979	21.2397	21.224	53.7364	53.6969	500.485	0.857699	1.89504	101.245	-38.5039	-1.86566	0.0830711	0.00263747	0.0860792	0.0024282	1	-0.219565	2.73739	1	0	0.19	111115	0.834141	-1.33583e-05	301.21	302.064	0.162963	0.122737	3.80822	37.6138	16.3898	28.4869
34	11:50:35	370.5	0	0.129436	-0.0006237	716.76	-0.0105573	1.66296	28.0778	6	1.42	1	2.84	28.9158	28.0778	28.9378	400.044	399.894	21.2393	21.2269	53.7297	53.6978	500.47	0.881994	1.97204	101.245	-38.5039	-1.86566	0.0830711	0.00263747	0.0860792	0.0024282	1	-0.219565	2.73739	1	0	0.19	111115	0.834117	-1.05573e-05	301.228	302.066	0.167579	0.119375	3.81208	37.6519	16.425	28.4968
35	11:50:45	381	0	0.113775	-0.000510111	741.183	-0.00863753	1.66359	28.0808	6	1.42	1	2.84	28.9148	28.0808	28.9381	399.961	399.829	21.2373	21.2271	53.7272	53.7016	500.462	0.849981	1.94974	101.246	-38.5039	-1.86566	0.0830711	0.00263747	0.0860792	0.0024282	1	-0.219565	2.73739	1	0	0.19	111115	0.834103	-8.63753e-06	301.231	302.065	0.161496	0.117818	3.81275	37.6583	16.4312	28.4978
36	11:50:56	391.5	0	0.0921953	-0.000534398	661.478	-0.00903415	1.6609	28.0678	6	1.42	1	2.84	28.9115	28.0678	28.9366	399.945	399.839	21.2359	21.2253	53.7337	53.7073	500.464	0.833584	1.80925	101.246	-38.5039	-1.86566	0.0830711	0.00263747	0.0860792	0.0024282	1	-0.219565	2.73739	1	0	0.19	111115	0.834106	-9.03415e-06	301.218	302.061	0.158381	0.119257	3.80987	37.63	16.4047	28.4896
37	11:51:06	401.5	0	0.136669	-0.000512582	810.019	-0.00865084	1.65816	28.0547	6	1.42	1	2.84	28.9095	28.0547	28.9356	399.972	399.812	21.2337	21.2236	53.7355	53.7099	500.481	0.857068	1.78021	101.246	-38.5039	-1.86566	0.0830711	0.00263747	0.0860792	0.0024282	1	-0.219565	2.73739	1	0	0.19	111115	0.834136	-8.65084e-06	301.205	302.06	0.162843	0.120611	3.80695	37.6012	16.3776	28.4821
38	11:51:16	412	0	0.155302	-0.000535392	847.01	-0.00903757	1.65848	28.0556	6	1.42	1	2.84	28.9137	28.0556	28.9347	399.986	399.804	21.2329	21.2223	53.7223	53.6955	500.475	0.867985	1.85101	101.246	-38.5039	-1.86566	0.0830711	0.00263747	0.0860792	0.0024282	1	-0.219565	2.73739	1	0	0.19	111115	0.834124	-9.03757e-06	301.206	302.064	0.164917	0.121266	3.80715	37.603	16.3807	28.4846
39	11:51:27	422.5	0	0.141662	-0.000438207	899.451	-0.00739415	1.65788	28.0531	6	1.42	1	2.84	28.9148	28.0531	28.9361	399.981	399.815	21.2316	21.2229	53.7145	53.6923	500.469	0.852278	1.91848	101.246	-38.5039	-1.86566	0.0830711	0.00263747	0.0860792	0.0024282	1	-0.219565	2.73739	1	0	0.19	111115	0.834115	-7.39415e-06	301.203	302.065	0.161933	0.120881	3.80661	37.5978	16.3749	28.484
40	11:51:37	432.5	0	0.153299	-0.000409087	980.766	-0.00689034	1.65493	28.0396	6	1.42	1	2.84	28.9091	28.0396	28.9347	400.047	399.867	21.2306	21.2225	53.7281	53.7074	500.475	0.859973	1.90179	101.246	-38.5039	-1.86566	0.0830711	0.00263747	0.0860792	0.0024282	1	-0.219565	2.73739	1	0	0.19	111115	0.834125	-6.89034e-06	301.19	302.059	0.163395	0.12169	3.80362	37.5683	16.3457	28.4744
41	11:51:47	443	0	0.127715	-0.000473794	814.799	-0.00797123	1.65306	28.0309	6	1.42	1	2.84	28.9033	28.0309	28.9332	400.063	399.913	21.2312	21.2218	53.7476	53.7234	500.473	0.852276	1.83586	101.246	-38.5039	-1.86566	0.0830711	0.00263747	0.0860792	0.0024282	1	-0.219565	2.73739	1	0	0.19	111115	0.834121	-7.97123e-06	301.181	302.053	0.161932	0.122591	3.80168	37.549	16.3271	28.4671
42	11:51:58	453.5	0	0.165707	-0.000467288	948.998	-0.00787213	1.65522	28.0412	6	1.42	1	2.84	28.9016	28.0412	28.9328	400.068	399.873	21.2321	21.2228	53.7553	53.7314	500.475	0.865256	1.84131	101.246	-38.5039	-1.86566	0.0830711	0.00263747	0.0860792	0.0024282	1	-0.219565	2.73739	1	0	0.19	111115	0.834125	-7.87213e-06	301.191	302.052	0.164399	0.120972	3.80396	37.5713	16.3485	28.4714
43	11:52:08	463.5	0	0.171122	-0.000489771	940.79	-0.00823786	1.65262	28.0295	6	1.42	1	2.84	28.902	28.0295	28.9307	400.083	399.882	21.2325	21.2229	53.7564	53.7318	500.476	0.871572	1.86571	101.246	-38.5039	-1.86566	0.0830711	0.00263747	0.0860792	0.0024282	1	-0.219565	2.73739	1	0	0.19	111115	0.834126	-8.23786e-06	301.179	302.052	0.165599	0.122785	3.80136	37.5457	16.3228	28.4657
44	11:52:18	474	0	0.155934	-0.00062427	783.583	-0.0104986	1.6523	28.0274	6	1.42	1	2.84	28.9045	28.0274	28.9299	400.1	399.918	21.2341	21.2217	53.7525	53.7214	500.461	0.881228	1.83822	101.246	-38.5039	-1.86566	0.0830711	0.00263747	0.0860792	0.0024282	1	-0.219565	2.73739	1	0	0.19	111115	0.834102	-1.04986e-05	301.177	302.055	0.167433	0.124547	3.80091	37.5414	16.3197	28.466
45	11:52:29	484.5	0	0.158407	-0.000412511	995.437	-0.00694376	1.65393	28.0344	6	1.42	1	2.84	28.9018	28.0344	28.9303	400.078	399.892	21.2291	21.221	53.7483	53.7267	500.46	0.868725	1.86758	101.245	-38.5039	-1.86566	0.0830711	0.00263747	0.0860792	0.0024282	1	-0.219565	2.73739	1	0	0.19	111115	0.8341	-6.94376e-06	301.184	302.052	0.165058	0.121456	3.80245	37.5568	16.3358	28.4681
46	11:52:39	494.5	0	0.143079	-0.000313062	1110.63	-0.00527935	1.65696	28.048	6	1.42	1	2.84	28.9006	28.048	28.931	399.997	399.828	21.2272	21.221	53.747	53.7309	500.461	0.895074	1.88191	101.245	-38.5039	-1.86566	0.0830711	0.00263747	0.0860792	0.0024282	1	-0.219565	2.73739	1	0	0.19	111115	0.834102	-5.27935e-06	301.198	302.051	0.170064	0.11869	3.80548	37.5869	16.3659	28.4743
47	11:52:49	505	0	0.13224	-0.000309331	1063.98	-0.00522414	1.6594	28.0583	6	1.42	1	2.84	28.904	28.0583	28.9319	399.968	399.812	21.2257	21.2196	53.7317	53.7162	500.467	0.871331	1.8917	101.245	-38.5039	-1.86566	0.0830711	0.00263747	0.0860792	0.0024282	1	-0.219565	2.73739	1	0	0.19	111115	0.834111	-5.22414e-06	301.208	302.054	0.165553	0.117701	3.80777	37.6095	16.3899	28.4812
48	11:53:00	515.5	0	0.127543	-0.000472539	815.217	-0.00797948	1.65911	28.0551	6	1.42	1	2.84	28.9026	28.0551	28.9301	399.985	399.836	21.2247	21.2154	53.7327	53.7094	500.484	0.851665	1.83476	101.245	-38.5039	-1.86566	0.0830711	0.00263747	0.0860792	0.0024282	1	-0.219565	2.73739	1	0	0.19	111115	0.834139	-7.97948e-06	301.205	302.053	0.161816	0.119267	3.80706	37.6024	16.3871	28.4789
[truncated: 190 more rows]
[truncated: 10 more columns]

## Sheet: 0625-wt-4-ab-base-
OPEN 6.3.2	Unnamed: 1	Unnamed: 2	Unnamed: 3	Unnamed: 4	Unnamed: 5	Unnamed: 6	Unnamed: 7	Unnamed: 8	Unnamed: 9	Unnamed: 10	Unnamed: 11	Unnamed: 12	Unnamed: 13	Unnamed: 14	Unnamed: 15	Unnamed: 16	Unnamed: 17	Unnamed: 18	Unnamed: 19	Unnamed: 20	Unnamed: 21	Unnamed: 22	Unnamed: 23	Unnamed: 24	Unnamed: 25	Unnamed: 26	Unnamed: 27	Unnamed: 28	Unnamed: 29	Unnamed: 30	Unnamed: 31	Unnamed: 32	Unnamed: 33	Unnamed: 34	Unnamed: 35	Unnamed: 36	Unnamed: 37	Unnamed: 38	Unnamed: 39	Unnamed: 40	Unnamed: 41	Unnamed: 42	Unnamed: 43	Unnamed: 44	Unnamed: 45	Unnamed: 46	Unnamed: 47	Unnamed: 48	Unnamed: 49
[truncated: 271 more rows]
[truncated: 10 more columns]

[truncated: 63 more sheets: 0625-wt-4-ab-tip-, 0625-wt-4-ad-base-, 0625-wt-4-ad-tip-, 0626-1oe5-4-ab-base-, 0626-1oe5-4-ab-tip-, 0626-1oe5-4-ad-base-, 0626-1oe5-4-ad-tip-, 0626-wt-2-ab-base-, 0626-wt-2-ab-tip-, 0626-wt-2-ad-base-, 0627-1oe5-6-ab-base-, 0627-1oe5-6-ab-tip-, 0627-1oe5-6-ad-base-, 0627-1oe5-6-ad-tip-, 0627-wt-3-ab-base-, 0627-wt-3-ab-tip-, 0627-wt-3-ad-base-, 0627-wt-3-ad-tip-, 1OE5-2-base-abaxial-33x12-, 1OE5-2-base-adaxial-33x12- …]
